# Supplementary material for: STRAIN: an R package for multi-locus sequence typing from whole genome sequencing data
Source: BMC Bioinformatics. 2019 Nov 22;20(Suppl 9):347. doi: 10.1186/s12859-019-2887-1 (PMC6873635; doi:10.1186/s12859-019-2887-1)
Supplement: Supplementary file 1 — Table. containing for each of the 540 isolates used in the present study the SRA sample accession number (i.e ERR016635), the species of origin, the expected ST, the total number of reads in the sample, the RAM peak (kB) and the running time (s) for each program. (XLSX 96 kb) [file 12859_2019_2887_MOESM1_ESM.xlsx]

## Sheet: Supplementary_File1_ST
sample	species	ST	program	reads	RAM (Kb)	CPU time (s)
ERR016635	S._pneumoniae	81	grabb	1084186	288828	148
ERR016635	S._pneumoniae	81	SRST2	1084186	496164	804.36
ERR016635	S._pneumoniae	81	STRAIN	1084186	246360	11302
ERR016635	S._pneumoniae	81	STRING	1084186	569096	43.07
ERR016639	S._pneumoniae	81	grabb	2216166	288064	201
ERR016639	S._pneumoniae	81	SRST2	2216166	807452	1190.26
ERR016639	S._pneumoniae	81	STRAIN	2216166	240676	11487
ERR016639	S._pneumoniae	81	STRING	2216166	756196	77.62
ERR016640	S._pneumoniae	81	grabb	3272988	289140	259
ERR016640	S._pneumoniae	81	SRST2	3272988	963080	1795.88
ERR016640	S._pneumoniae	81	STRAIN	3272988	256624	4377
ERR016640	S._pneumoniae	81	STRING	3272988	942828	117.25
ERR016641	S._pneumoniae	81	grabb	1811544	286452	216
ERR016641	S._pneumoniae	81	SRST2	1811544	758496	1120.56
ERR016641	S._pneumoniae	81	STRAIN	1811544	304828	11370
ERR016641	S._pneumoniae	81	STRING	1811544	691360	66.16
ERR016645	S._pneumoniae	81	grabb	2995982	289144	339
ERR016645	S._pneumoniae	81	SRST2	2995982	965376	1557.41
ERR016645	S._pneumoniae	81	STRAIN	2995982	246396	8998
ERR016645	S._pneumoniae	81	STRING	2995982	893968	102.08
ERR016646	S._pneumoniae	81	grabb	1673040	288064	204
ERR016646	S._pneumoniae	81	SRST2	1673040	671488	997.56
ERR016646	S._pneumoniae	81	STRAIN	1673040	255000	8079
ERR016646	S._pneumoniae	81	STRING	1673040	665204	60.45
ERR016647	S._pneumoniae	81	grabb	1810658	288832	186
ERR016647	S._pneumoniae	81	SRST2	1810658	702608	1088.74
ERR016647	S._pneumoniae	81	STRAIN	1810658	226620	9113
ERR016647	S._pneumoniae	81	STRING	1810658	692128	68.57
ERR016648	S._pneumoniae	81	grabb	2356700	290192	207
ERR016648	S._pneumoniae	81	SRST2	2356700	907340	1285.39
ERR016648	S._pneumoniae	81	STRAIN	2356700	260088	11840
ERR016648	S._pneumoniae	81	STRING	2356700	782028	100.35
ERR016649	S._pneumoniae	81	grabb	659446	289140	166
ERR016649	S._pneumoniae	81	SRST2	659446	211240	430.22
ERR016649	S._pneumoniae	81	STRAIN	659446	247176	4900
ERR016649	S._pneumoniae	81	STRING	659446	491752	27.64
ERR016650	S._pneumoniae	81	grabb	762856	290196	164
ERR016650	S._pneumoniae	81	SRST2	762856	276704	504.98
ERR016650	S._pneumoniae	81	STRAIN	762856	271484	11065
ERR016650	S._pneumoniae	81	STRING	762856	508380	31.39
ERR016651	S._pneumoniae	81	grabb	2656234	288348	227
ERR016651	S._pneumoniae	81	SRST2	2656234	872308	1252.42
ERR016651	S._pneumoniae	81	STRAIN	2656234	236852	9470
ERR016651	S._pneumoniae	81	STRING	2656234	834052	88.88
ERR016652	S._pneumoniae	81	grabb	2435496	289136	211
ERR016652	S._pneumoniae	81	SRST2	2435496	889404	1231.49
ERR016652	S._pneumoniae	81	STRAIN	2435496	246016	11921
ERR016652	S._pneumoniae	81	STRING	2435496	794992	85.24
ERR016653	S._pneumoniae	81	grabb	13002776	288344	788
ERR016653	S._pneumoniae	81	SRST2	13002776	965020	5969
ERR016653	S._pneumoniae	81	STRAIN	13002776	270888	9767
ERR016653	S._pneumoniae	81	STRING	13002776	2665708	420.1
ERR016654	S._pneumoniae	81	grabb	1376564	290196	168
ERR016654	S._pneumoniae	81	SRST2	1376564	572424	915.92
ERR016654	S._pneumoniae	81	STRAIN	1376564	245932	11385
ERR016654	S._pneumoniae	81	STRING	1376564	622188	52.6
ERR016655	S._pneumoniae	81	grabb	1754754	288808	181
ERR016655	S._pneumoniae	81	SRST2	1754754	637184	967.55
ERR016655	S._pneumoniae	81	STRAIN	1754754	246576	9006
ERR016655	S._pneumoniae	81	STRING	1754754	690308	62.08
ERR016656	S._pneumoniae	81	grabb	1811126	288832	191
ERR016656	S._pneumoniae	81	SRST2	1811126	692468	1027.64
ERR016656	S._pneumoniae	81	STRAIN	1811126	246276	12077
ERR016656	S._pneumoniae	81	STRING	1811126	691872	67.01
ERR016658	S._pneumoniae	81	grabb	639324	289132	132
ERR016658	S._pneumoniae	81	SRST2	639324	254932	478.26
ERR016658	S._pneumoniae	81	STRAIN	639324	283344	11623
ERR016658	S._pneumoniae	81	STRING	639324	478820	28.58
ERR016659	S._pneumoniae	81	grabb	552204	287552	168
ERR016659	S._pneumoniae	81	SRST2	552204	222436	442.46
ERR016659	S._pneumoniae	81	STRAIN	552204	287136	11650
ERR016659	S._pneumoniae	81	STRING	552204	467716	31.27
ERR016660	S._pneumoniae	81	grabb	1170502	287320	166
ERR016660	S._pneumoniae	81	SRST2	1170502	509844	772.96
ERR016660	S._pneumoniae	81	STRAIN	1170502	288472	11486
ERR016660	S._pneumoniae	81	STRING	1170502	574104	46.35
ERR016661	S._pneumoniae	81	grabb	6137026	286500	394
ERR016661	S._pneumoniae	81	SRST2	6137026	966944	2963.18
ERR016661	S._pneumoniae	81	STRAIN	6137026	300320	12905
ERR016661	S._pneumoniae	81	STRING	6137026	1452660	201.09
ERR016662	S._pneumoniae	81	grabb	1326978	286496	155
ERR016662	S._pneumoniae	81	SRST2	1326978	382144	631.06
ERR016662	S._pneumoniae	81	STRAIN	1326978	289392	11992
ERR016662	S._pneumoniae	81	STRING	1326978	621392	47.35
ERR016663	S._pneumoniae	81	grabb	1680496	287028	173
ERR016663	S._pneumoniae	81	SRST2	1680496	621208	995.13
ERR016663	S._pneumoniae	81	STRAIN	1680496	280936	11104
ERR016663	S._pneumoniae	81	STRING	1680496	689244	79.14
ERR016664	S._pneumoniae	81	grabb	2440356	288832	221
ERR016664	S._pneumoniae	81	SRST2	2440356	965464	1354.7
ERR016664	S._pneumoniae	81	STRAIN	2440356	245328	11562
ERR016664	S._pneumoniae	81	STRING	2440356	795800	86.93
ERR016665	S._pneumoniae	81	grabb	2062856	289132	351
ERR016665	S._pneumoniae	81	SRST2	2062856	868124	1209.17
ERR016665	S._pneumoniae	81	STRAIN	2062856	254140	11474
ERR016665	S._pneumoniae	81	STRING	2062856	729592	132.53
ERR016666	S._pneumoniae	81	grabb	2775200	289140	231
ERR016666	S._pneumoniae	81	SRST2	2775200	967800	1359.29
ERR016666	S._pneumoniae	81	STRAIN	2775200	243240	11517
ERR016666	S._pneumoniae	81	STRING	2775200	854928	97.68
ERR016667	S._pneumoniae	81	grabb	1703786	287028	172
ERR016667	S._pneumoniae	81	SRST2	1703786	634992	1012.33
ERR016667	S._pneumoniae	81	STRAIN	1703786	223916	11262
ERR016667	S._pneumoniae	81	STRING	1703786	690376	63.3
ERR016668	S._pneumoniae	81	grabb	5377366	289140	355
ERR016668	S._pneumoniae	81	SRST2	5377366	966260	2787.48
ERR016668	S._pneumoniae	81	STRAIN	5377366	298216	11005
ERR016668	S._pneumoniae	81	STRING	5377366	1318520	182.71
ERR016670	S._pneumoniae	81	grabb	2589926	287556	224
ERR016670	S._pneumoniae	81	SRST2	2589926	899152	1246.23
ERR016670	S._pneumoniae	81	STRAIN	2589926	246524	11620
ERR016670	S._pneumoniae	81	STRING	2589926	822188	88.65
ERR016671	S._pneumoniae	2346	grabb	1995368	290192	189
ERR016671	S._pneumoniae	2346	SRST2	1995368	810448	1205.66
ERR016671	S._pneumoniae	2346	STRAIN	1995368	226784	12208
ERR016671	S._pneumoniae	2346	STRING	1995368	718428	131.8
ERR016672	S._pneumoniae	81	grabb	2703638	288348	218
ERR016672	S._pneumoniae	81	SRST2	2703638	882708	1223.36
ERR016672	S._pneumoniae	81	STRAIN	2703638	245836	11742
ERR016672	S._pneumoniae	81	STRING	2703638	842312	91.31
ERR016673	S._pneumoniae	81	grabb	1552186	285972	188
ERR016673	S._pneumoniae	81	SRST2	1552186	625288	951.74
ERR016673	S._pneumoniae	81	STRAIN	1552186	308352	12015
ERR016673	S._pneumoniae	81	STRING	1552186	654136	59.46
ERR016676	S._pneumoniae	285	grabb	1264374	289136	183
ERR016676	S._pneumoniae	285	SRST2	1264374	496408	779.06
ERR016676	S._pneumoniae	285	STRAIN	1264374	246500	11236
ERR016676	S._pneumoniae	285	STRING	1264374	594196	48.75
ERR016677	S._pneumoniae	81	grabb	2069082	286504	302
ERR016677	S._pneumoniae	81	SRST2	2069082	750880	1054.67
ERR016677	S._pneumoniae	81	STRAIN	2069082	250800	11443
ERR016677	S._pneumoniae	81	STRING	2069082	730648	83.74
ERR016678	S._pneumoniae	2346	grabb	1772626	288344	328
ERR016678	S._pneumoniae	2346	SRST2	1772626	692348	974.75
ERR016678	S._pneumoniae	2346	STRAIN	1772626	295352	4258
ERR016678	S._pneumoniae	2346	STRING	1772626	691200	63.23
ERR016679	S._pneumoniae	2346	grabb	1302670	290200	242
ERR016679	S._pneumoniae	2346	SRST2	1302670	503368	799.12
ERR016679	S._pneumoniae	2346	STRAIN	1302670	308828	8358
ERR016679	S._pneumoniae	2346	STRING	1302670	597348	47.78
ERR016681	S._pneumoniae	81	grabb	1710528	289136	152
ERR016681	S._pneumoniae	81	SRST2	1710528	345796	620.94
ERR016681	S._pneumoniae	81	STRAIN	1710528	227884	11184
ERR016681	S._pneumoniae	81	STRING	1710528	690280	54.83
ERR016682	S._pneumoniae	81	grabb	1454836	287556	143
ERR016682	S._pneumoniae	81	SRST2	1454836	472012	733.74
ERR016682	S._pneumoniae	81	STRAIN	1454836	274476	9910
ERR016682	S._pneumoniae	81	STRING	1454836	624808	55.91
ERR016684	S._pneumoniae	81	grabb	1012150	290196	133
ERR016684	S._pneumoniae	81	SRST2	1012150	383832	689.3
ERR016684	S._pneumoniae	81	STRAIN	1012150	274468	6205
ERR016684	S._pneumoniae	81	STRING	1012150	546412	38.08
ERR016685	S._pneumoniae	81	grabb	2267962	289140	175
ERR016685	S._pneumoniae	81	SRST2	2267962	905388	1269.71
ERR016685	S._pneumoniae	81	STRAIN	2267962	287040	5766
ERR016685	S._pneumoniae	81	STRING	2267962	765460	80.93
ERR016687	S._pneumoniae	81	grabb	4520662	288832	286
ERR016687	S._pneumoniae	81	SRST2	4520662	966540	2298.17
ERR016687	S._pneumoniae	81	STRAIN	4520662	233820	11713
ERR016687	S._pneumoniae	81	STRING	4520662	1164604	151.61
ERR016689	S._pneumoniae	81	grabb	4023990	288340	264
ERR016689	S._pneumoniae	81	SRST2	4023990	965520	2286.79
ERR016689	S._pneumoniae	81	STRAIN	4023990	253612	8467
ERR016689	S._pneumoniae	81	STRING	4023990	1076980	139.72
ERR016690	S._pneumoniae	81	grabb	1519196	285180	142
ERR016690	S._pneumoniae	81	SRST2	1519196	621468	1006.05
ERR016690	S._pneumoniae	81	STRAIN	1519196	246500	8046
ERR016690	S._pneumoniae	81	STRING	1519196	653608	57.54
ERR016692	S._pneumoniae	81	grabb	1243214	289140	120
ERR016692	S._pneumoniae	81	SRST2	1243214	394660	706.71
ERR016692	S._pneumoniae	81	STRAIN	1243214	246332	12055
ERR016692	S._pneumoniae	81	STRING	1243214	594972	59.88
ERR016693	S._pneumoniae	81	grabb	1665530	286492	148
ERR016693	S._pneumoniae	81	SRST2	1665530	645196	947.66
ERR016693	S._pneumoniae	81	STRAIN	1665530	269324	5790
ERR016693	S._pneumoniae	81	STRING	1665530	663868	111.12
ERR016694	S._pneumoniae	81	grabb	1916816	288344	280
ERR016694	S._pneumoniae	81	SRST2	1916816	647680	1051.8
ERR016694	S._pneumoniae	81	STRAIN	1916816	273792	12131
ERR016694	S._pneumoniae	81	STRING	1916816	705892	64.79
ERR016695	S._pneumoniae	81	grabb	5803994	290196	347
ERR016695	S._pneumoniae	81	SRST2	5803994	967368	2586.3
ERR016695	S._pneumoniae	81	STRAIN	5803994	251092	12153
ERR016695	S._pneumoniae	81	STRING	5803994	1395412	212.4
ERR016696	S._pneumoniae	81	grabb	824704	286452	124
ERR016696	S._pneumoniae	81	SRST2	824704	286488	534.08
ERR016696	S._pneumoniae	81	STRAIN	824704	270764	11516
ERR016696	S._pneumoniae	81	STRING	824704	512576	32.42
ERR016697	S._pneumoniae	81	grabb	2344530	288064	174
ERR016697	S._pneumoniae	81	SRST2	2344530	562044	856.87
ERR016697	S._pneumoniae	81	STRAIN	2344530	249376	11698
ERR016697	S._pneumoniae	81	STRING	2344530	780896	76.36
ERR016698	S._pneumoniae	81	grabb	1523468	288832	134
ERR016698	S._pneumoniae	81	SRST2	1523468	548304	844.93
ERR016698	S._pneumoniae	81	STRAIN	1523468	226556	9451
ERR016698	S._pneumoniae	81	STRING	1523468	654644	54.79
ERR016699	S._pneumoniae	81	grabb	1643804	290200	139
ERR016699	S._pneumoniae	81	SRST2	1643804	599480	971.09
ERR016699	S._pneumoniae	81	STRAIN	1643804	246388	11710
ERR016699	S._pneumoniae	81	STRING	1643804	658840	61.02
ERR016700	S._pneumoniae	81	grabb	2291560	289128	167
ERR016700	S._pneumoniae	81	SRST2	2291560	900936	1297.53
ERR016700	S._pneumoniae	81	STRAIN	2291560	247632	11391
ERR016700	S._pneumoniae	81	STRING	2291560	770412	80.86
ERR016701	S._pneumoniae	81	grabb	1719278	286500	137
ERR016701	S._pneumoniae	81	SRST2	1719278	625928	972.25
ERR016701	S._pneumoniae	81	STRAIN	1719278	251172	11620
ERR016701	S._pneumoniae	81	STRING	1719278	690876	68.02
ERR016702	S._pneumoniae	81	grabb	4782606	290196	286
ERR016702	S._pneumoniae	81	SRST2	4782606	966924	1968.92
ERR016702	S._pneumoniae	81	STRAIN	4782606	242184	8683
ERR016702	S._pneumoniae	81	STRING	4782606	1211724	149.13
ERR016703	S._pneumoniae	81	grabb	945728	287032	110
ERR016703	S._pneumoniae	81	SRST2	945728	357124	613.68
ERR016703	S._pneumoniae	81	STRAIN	945728	261880	11324
ERR016703	S._pneumoniae	81	STRING	945728	546132	62.22
ERR016705	S._pneumoniae	81	grabb	2196510	289136	206
ERR016705	S._pneumoniae	81	SRST2	2196510	794052	1153.76
ERR016705	S._pneumoniae	81	STRAIN	2196510	228688	10417
ERR016705	S._pneumoniae	81	STRING	2196510	754788	99.88
ERR016706	S._pneumoniae	81	grabb	1192668	290192	120
ERR016706	S._pneumoniae	81	SRST2	1192668	446304	763.53
ERR016706	S._pneumoniae	81	STRAIN	1192668	301344	9363
ERR016706	S._pneumoniae	81	STRING	1192668	594184	44.82
ERR016707	S._pneumoniae	81	grabb	2867784	287552	185
ERR016707	S._pneumoniae	81	SRST2	2867784	963832	1529.45
ERR016707	S._pneumoniae	81	STRAIN	2867784	246296	12189
ERR016707	S._pneumoniae	81	STRING	2867784	873296	99.42
ERR016708	S._pneumoniae	81	grabb	3149072	289144	189
ERR016708	S._pneumoniae	81	SRST2	3149072	963540	1734.22
ERR016708	S._pneumoniae	81	STRAIN	3149072	302660	9728
ERR016708	S._pneumoniae	81	STRING	3149072	923224	107.33
ERR016709	S._pneumoniae	81	grabb	12923476	288064	662
ERR016709	S._pneumoniae	81	SRST2	12923476	963620	6142
ERR016709	S._pneumoniae	81	STRAIN	12923476	250952	10779
ERR016709	S._pneumoniae	81	STRING	12923476	2654464	413.38
ERR016710	S._pneumoniae	83	grabb	1034756	290192	102
ERR016710	S._pneumoniae	83	SRST2	1034756	410184	692.11
ERR016710	S._pneumoniae	83	STRAIN	1034756	295088	11711
ERR016710	S._pneumoniae	83	STRING	1034756	550092	44.78
ERR016711	S._pneumoniae	83	grabb	3348430	285452	202
ERR016711	S._pneumoniae	83	SRST2	3348430	963968	1766.03
ERR016711	S._pneumoniae	83	STRAIN	3348430	270048	12355
ERR016711	S._pneumoniae	83	STRING	3348430	958340	113.69
ERR016712	S._pneumoniae	81	grabb	3883094	289136	228
ERR016712	S._pneumoniae	81	SRST2	3883094	964712	1787.64
ERR016712	S._pneumoniae	81	STRAIN	3883094	309088	8451
ERR016712	S._pneumoniae	81	STRING	3883094	1052836	130.24
ERR016714	S._pneumoniae	81	grabb	3995960	286496	231
ERR016714	S._pneumoniae	81	SRST2	3995960	964636	1761.86
ERR016714	S._pneumoniae	81	STRAIN	3995960	278016	12035
ERR016714	S._pneumoniae	81	STRING	3995960	1071384	128.85
ERR016716	S._pneumoniae	81	grabb	6111658	288828	330
ERR016716	S._pneumoniae	81	SRST2	6111658	963700	2758.04
ERR016716	S._pneumoniae	81	STRAIN	6111658	291640	7803
ERR016716	S._pneumoniae	81	STRING	6111658	1450264	198.75
ERR016719	S._pneumoniae	83	grabb	4606228	289136	262
ERR016719	S._pneumoniae	83	SRST2	4606228	963740	2221.43
ERR016719	S._pneumoniae	83	STRAIN	4606228	279208	11862
ERR016719	S._pneumoniae	83	STRING	4606228	1180600	151.07
ERR016720	S._pneumoniae	2346	grabb	3416258	288064	206
ERR016720	S._pneumoniae	2346	SRST2	3416258	964312	1555.41
ERR016720	S._pneumoniae	2346	STRAIN	3416258	269320	12341
ERR016720	S._pneumoniae	2346	STRING	3416258	970196	113.34
ERR016721	S._pneumoniae	2346	grabb	4758678	290200	269
ERR016721	S._pneumoniae	2346	SRST2	4758678	959112	2429.75
ERR016721	S._pneumoniae	2346	STRAIN	4758678	277656	13033
ERR016721	S._pneumoniae	2346	STRING	4758678	1207532	154.5
ERR016724	S._pneumoniae	1010	grabb	1450942	287552	110
ERR016724	S._pneumoniae	1010	SRST2	1450942	534864	824.31
ERR016724	S._pneumoniae	1010	STRAIN	1450942	279244	8638
ERR016724	S._pneumoniae	1010	STRING	1450942	625856	53.91
ERR016725	S._pneumoniae	81	grabb	1163458	290196	97
ERR016725	S._pneumoniae	81	SRST2	1163458	425400	705.3
ERR016725	S._pneumoniae	81	STRAIN	1163458	246396	7989
ERR016725	S._pneumoniae	81	STRING	1163458	574372	44.4
ERR016726	S._pneumoniae	81	grabb	1024432	288352	89
ERR016726	S._pneumoniae	81	SRST2	1024432	372948	632.48
ERR016726	S._pneumoniae	81	STRAIN	1024432	276132	8730
ERR016726	S._pneumoniae	81	STRING	1024432	549800	40.31
ERR016727	S._pneumoniae	81	grabb	1432630	290196	107
ERR016727	S._pneumoniae	81	SRST2	1432630	513748	825.18
ERR016727	S._pneumoniae	81	STRAIN	1432630	308392	10933
ERR016727	S._pneumoniae	81	STRING	1432630	625320	52.77
ERR016728	S._pneumoniae	81	grabb	1716724	289140	122
ERR016728	S._pneumoniae	81	SRST2	1716724	599868	931.59
ERR016728	S._pneumoniae	81	STRAIN	1716724	250040	8034
ERR016728	S._pneumoniae	81	STRING	1716724	692388	61.82
ERR016729	S._pneumoniae	81	grabb	2388380	289144	155
ERR016729	S._pneumoniae	81	SRST2	2388380	899112	1294.05
ERR016729	S._pneumoniae	81	STRAIN	2388380	294492	11924
ERR016729	S._pneumoniae	81	STRING	2388380	788116	79.8
ERR016731	S._pneumoniae	81	grabb	1957556	287552	133
ERR016731	S._pneumoniae	81	SRST2	1957556	763052	1134.22
ERR016731	S._pneumoniae	81	STRAIN	1957556	272904	12023
ERR016731	S._pneumoniae	81	STRING	1957556	713060	69.45
ERR016732	S._pneumoniae	81	grabb	2161610	288832	143
ERR016732	S._pneumoniae	81	SRST2	2161610	773684	1120.01
ERR016732	S._pneumoniae	81	STRAIN	2161610	297920	11802
ERR016732	S._pneumoniae	81	STRING	2161610	749224	74.83
ERR016734	S._pneumoniae	81	grabb	2366082	289136	152
ERR016734	S._pneumoniae	81	SRST2	2366082	923528	1341.3
ERR016734	S._pneumoniae	81	STRAIN	2366082	227668	11815
ERR016734	S._pneumoniae	81	STRING	2366082	785396	83.74
ERR016735	S._pneumoniae	81	grabb	1611524	287560	117
ERR016735	S._pneumoniae	81	SRST2	1611524	621988	947.82
ERR016735	S._pneumoniae	81	STRAIN	1611524	256536	11392
ERR016735	S._pneumoniae	81	STRING	1611524	657536	62.68
ERR016736	S._pneumoniae	81	grabb	1508592	288348	111
ERR016736	S._pneumoniae	81	SRST2	1508592	570648	898.17
ERR016736	S._pneumoniae	81	STRAIN	1508592	247656	8814
ERR016736	S._pneumoniae	81	STRING	1508592	654628	54.45
ERR016737	S._pneumoniae	81	grabb	1983586	289132	133
ERR016737	S._pneumoniae	81	SRST2	1983586	726716	1082.51
ERR016737	S._pneumoniae	81	STRAIN	1983586	306152	11242
ERR016737	S._pneumoniae	81	STRING	1983586	716320	68.32
ERR016738	S._pneumoniae	81	grabb	7620828	285972	401
ERR016738	S._pneumoniae	81	SRST2	7620828	963304	3679
ERR016738	S._pneumoniae	81	STRAIN	7620828	246704	7618
ERR016738	S._pneumoniae	81	STRING	7620828	1717248	255.22
ERR016739	S._pneumoniae	81	grabb	3385914	289140	200
ERR016739	S._pneumoniae	81	SRST2	3385914	963984	1771.86
ERR016739	S._pneumoniae	81	STRAIN	3385914	271808	10960
ERR016739	S._pneumoniae	81	STRING	3385914	964220	126.22
ERR016740	S._pneumoniae	1595	grabb	2071160	289136	137
ERR016740	S._pneumoniae	1595	SRST2	2071160	747240	1062.4
ERR016740	S._pneumoniae	1595	STRAIN	2071160	267872	11382
ERR016740	S._pneumoniae	1595	STRING	2071160	731876	69.82
ERR016741	S._pneumoniae	81	grabb	5904782	289140	318
ERR016741	S._pneumoniae	81	SRST2	5904782	963840	2827.38
ERR016741	S._pneumoniae	81	STRAIN	5904782	299020	11993
ERR016741	S._pneumoniae	81	STRING	5904782	1412688	195.17
ERR016742	S._pneumoniae	81	grabb	7378920	288828	392
ERR016742	S._pneumoniae	81	SRST2	7378920	964032	3581.29
ERR016742	S._pneumoniae	81	STRAIN	7378920	253396	4706
ERR016742	S._pneumoniae	81	STRING	7378920	1674748	264.05
ERR016743	S._pneumoniae	1591	grabb	1903966	289132	135
ERR016743	S._pneumoniae	1591	SRST2	1903966	687116	1031.15
ERR016743	S._pneumoniae	1591	STRAIN	1903966	244360	12226
ERR016743	S._pneumoniae	1591	STRING	1903966	703824	67.57
ERR016744	S._pneumoniae	81	grabb	2021824	289140	141
ERR016744	S._pneumoniae	81	SRST2	2021824	766040	1159.17
ERR016744	S._pneumoniae	81	STRAIN	2021824	226360	6474
ERR016744	S._pneumoniae	81	STRING	2021824	724408	73.07
ERR016745	S._pneumoniae	81	grabb	1742522	288064	128
ERR016745	S._pneumoniae	81	SRST2	1742522	654132	989.56
ERR016745	S._pneumoniae	81	STRAIN	1742522	294900	11716
ERR016745	S._pneumoniae	81	STRING	1742522	692648	61.96
ERR016747	S._pneumoniae	81	grabb	1884036	288348	135
ERR016747	S._pneumoniae	81	SRST2	1884036	668940	1026.92
ERR016747	S._pneumoniae	81	STRAIN	1884036	289368	11288
ERR016747	S._pneumoniae	81	STRING	1884036	700140	67.97
ERR016750	S._pneumoniae	81	grabb	5719296	289140	323
ERR016750	S._pneumoniae	81	SRST2	5719296	963736	2856.01
ERR016750	S._pneumoniae	81	STRAIN	5719296	298504	12541
ERR016750	S._pneumoniae	81	STRING	5719296	1381092	241.32
ERR016751	S._pneumoniae	81	grabb	1610166	287552	120
ERR016751	S._pneumoniae	81	SRST2	1610166	684100	1115.32
ERR016751	S._pneumoniae	81	STRAIN	1610166	246368	10205
ERR016751	S._pneumoniae	81	STRING	1610166	657536	66.08
ERR016752	S._pneumoniae	81	grabb	1405326	289136	110
ERR016752	S._pneumoniae	81	SRST2	1405326	502292	801.43
ERR016752	S._pneumoniae	81	STRAIN	1405326	245384	11796
ERR016752	S._pneumoniae	81	STRING	1405326	625064	54.29
ERR016754	S._pneumoniae	81	grabb	1779020	288064	129
ERR016754	S._pneumoniae	81	SRST2	1779020	640376	994.67
ERR016754	S._pneumoniae	81	STRAIN	1779020	283688	8161
ERR016754	S._pneumoniae	81	STRING	1779020	693444	62.53
ERR016757	S._pneumoniae	81	grabb	1683198	289136	124
ERR016757	S._pneumoniae	81	SRST2	1683198	634532	994.48
ERR016757	S._pneumoniae	81	STRAIN	1683198	305244	9526
ERR016757	S._pneumoniae	81	STRING	1683198	690272	62.13
ERR016758	S._pneumoniae	81	grabb	1345732	286496	106
ERR016758	S._pneumoniae	81	SRST2	1345732	514888	841.85
ERR016758	S._pneumoniae	81	STRAIN	1345732	255420	11371
ERR016758	S._pneumoniae	81	STRING	1345732	622420	52.11
ERR016761	S._pneumoniae	81	grabb	5351924	288064	305
ERR016761	S._pneumoniae	81	SRST2	5351924	963304	2723.83
ERR016761	S._pneumoniae	81	STRAIN	5351924	263516	11974
ERR016761	S._pneumoniae	81	STRING	5351924	1317724	181.86
ERR016765	S._pneumoniae	81	grabb	1414484	285448	111
ERR016765	S._pneumoniae	81	SRST2	1414484	562564	866.3
ERR016765	S._pneumoniae	81	STRAIN	1414484	228932	9845
ERR016765	S._pneumoniae	81	STRING	1414484	625064	114.55
ERR016766	S._pneumoniae	81	grabb	1582094	287552	119
ERR016766	S._pneumoniae	81	SRST2	1582094	679632	1024.75
ERR016766	S._pneumoniae	81	STRAIN	1582094	223592	8447
ERR016766	S._pneumoniae	81	STRING	1582094	657272	59.84
ERR016771	S._pneumoniae	81	grabb	7533844	290192	411
ERR016771	S._pneumoniae	81	SRST2	7533844	963372	3646
ERR016771	S._pneumoniae	81	STRAIN	7533844	249372	12554
ERR016771	S._pneumoniae	81	STRING	7533844	1701972	249.12
ERR016774	S._pneumoniae	81	grabb	8569066	290196	462
ERR016774	S._pneumoniae	81	SRST2	8569066	963360	4426
ERR016774	S._pneumoniae	81	STRAIN	8569066	230576	12730
ERR016774	S._pneumoniae	81	STRING	8569066	1886760	288.18
ERR016777	S._pneumoniae	81	grabb	4130840	288344	411
ERR016777	S._pneumoniae	81	SRST2	4130840	962768	2039.95
ERR016777	S._pneumoniae	81	STRAIN	4130840	253640	8805
ERR016777	S._pneumoniae	81	STRING	4130840	1097236	138.51
ERR016782	S._pneumoniae	81	grabb	4209442	290192	246
ERR016782	S._pneumoniae	81	SRST2	4209442	962268	2044.87
ERR016782	S._pneumoniae	81	STRAIN	4209442	246116	12303
ERR016782	S._pneumoniae	81	STRING	4209442	1111004	139.85
ERR016793	S._pneumoniae	2395	grabb	1601398	285972	119
ERR016793	S._pneumoniae	2395	SRST2	1601398	579748	939.84
ERR016793	S._pneumoniae	2395	STRAIN	1601398	273168	11463
ERR016793	S._pneumoniae	2395	STRING	1601398	657528	57.8
ERR016794	S._pneumoniae	81	grabb	5361850	290192	303
ERR016794	S._pneumoniae	81	SRST2	5361850	963052	2732.12
ERR016794	S._pneumoniae	81	STRAIN	5361850	246724	12272
ERR016794	S._pneumoniae	81	STRING	5361850	1316804	173.81
ERR016800	S._pneumoniae	81	grabb	2018782	288832	139
ERR016800	S._pneumoniae	81	SRST2	2018782	705260	1030.71
ERR016800	S._pneumoniae	81	STRAIN	2018782	268408	11345
ERR016800	S._pneumoniae	81	STRING	2018782	722656	76.94
ERR016802	S._pneumoniae	81	grabb	4177248	289136	244
ERR016802	S._pneumoniae	81	SRST2	4177248	963496	2166.75
ERR016802	S._pneumoniae	81	STRAIN	4177248	280908	12222
ERR016802	S._pneumoniae	81	STRING	4177248	1106300	155.86
ERR016813	S._pneumoniae	81	grabb	2046606	285140	139
ERR016813	S._pneumoniae	81	SRST2	2046606	872000	1490.12
ERR016813	S._pneumoniae	81	STRAIN	2046606	235952	8247
ERR016813	S._pneumoniae	81	STRING	2046606	728940	76.57
ERR016823	S._pneumoniae	81	grabb	2984490	288068	185
ERR016823	S._pneumoniae	81	SRST2	2984490	968392	1552.75
ERR016823	S._pneumoniae	81	STRAIN	2984490	287384	11686
ERR016823	S._pneumoniae	81	STRING	2984490	893444	156.51
ERR016825	S._pneumoniae	81	grabb	1342888	290192	105
ERR016825	S._pneumoniae	81	SRST2	1342888	485372	790.22
ERR016825	S._pneumoniae	81	STRAIN	1342888	251900	8944
ERR016825	S._pneumoniae	81	STRING	1342888	624008	50.57
ERR016826	S._pneumoniae	81	grabb	4945160	286456	280
ERR016826	S._pneumoniae	81	SRST2	4945160	964304	3294.34
ERR016826	S._pneumoniae	81	STRAIN	4945160	277108	12417
ERR016826	S._pneumoniae	81	STRING	4945160	1242176	176.04
ERR016829	S._pneumoniae	81	grabb	1265340	290196	100
ERR016829	S._pneumoniae	81	SRST2	1265340	528868	876.52
ERR016829	S._pneumoniae	81	STRAIN	1265340	226384	8470
ERR016829	S._pneumoniae	81	STRING	1265340	596556	49.67
ERR016830	S._pneumoniae	81	grabb	1489784	286456	111
ERR016830	S._pneumoniae	81	SRST2	1489784	513296	826.89
ERR016830	S._pneumoniae	81	STRAIN	1489784	304980	8437
ERR016830	S._pneumoniae	81	STRING	1489784	654108	61.77
ERR016831	S._pneumoniae	81	grabb	1204870	289136	97
ERR016831	S._pneumoniae	81	SRST2	1204870	457796	823.99
ERR016831	S._pneumoniae	81	STRAIN	1204870	293332	10982
ERR016831	S._pneumoniae	81	STRING	1204870	595588	47.91
ERR016832	S._pneumoniae	81	grabb	1201214	290192	97
ERR016832	S._pneumoniae	81	SRST2	1201214	453468	738.16
ERR016832	S._pneumoniae	81	STRAIN	1201214	246396	11412
ERR016832	S._pneumoniae	81	STRING	1201214	595492	46.39
ERR017168	S._aureus	22	grabb	174744	282468	107
ERR017168	S._aureus	22	SRST2	174744	158920	180.47
ERR017168	S._aureus	22	STRAIN	174744	253340	2060.08
ERR017168	S._aureus	22	STRING	174744	333372	12.25
ERR017169	S._aureus	22	grabb	2123440	284024	201
ERR017169	S._aureus	22	SRST2	2123440	508616	785.07
ERR017169	S._aureus	22	STRAIN	2123440	245132	11529
ERR017169	S._aureus	22	STRING	2123440	678452	135.73
ERR017170	S._aureus	22	grabb	1957516	286136	188
ERR017170	S._aureus	22	SRST2	1957516	446808	702.31
ERR017170	S._aureus	22	STRAIN	1957516	305348	12043
ERR017170	S._aureus	22	STRING	1957516	649156	61.53
ERR017171	S._aureus	22	grabb	2082994	285344	194
ERR017171	S._aureus	22	SRST2	2082994	498708	786.83
ERR017171	S._aureus	22	STRAIN	2082994	281424	11163
ERR017171	S._aureus	22	STRING	2082994	671588	69.31
ERR017172	S._aureus	22	grabb	2964008	286132	236
ERR017172	S._aureus	22	SRST2	2964008	697484	987.9
ERR017172	S._aureus	22	STRAIN	2964008	227600	12574
ERR017172	S._aureus	22	STRING	2964008	827084	91.61
ERR017173	S._aureus	22	grabb	1985538	284544	188
ERR017173	S._aureus	22	SRST2	1985538	486296	714.83
ERR017173	S._aureus	22	STRAIN	1985538	223108	11636
ERR017173	S._aureus	22	STRING	1985538	654160	63.01
ERR017174	S._aureus	22	grabb	1559344	286132	171
ERR017174	S._aureus	22	SRST2	1559344	360100	650.56
ERR017174	S._aureus	22	STRAIN	1559344	268400	11776
ERR017174	S._aureus	22	STRING	1559344	592604	73.76
ERR017175	S._aureus	22	grabb	2096126	285864	195
ERR017175	S._aureus	22	SRST2	2096126	487852	748.92
ERR017175	S._aureus	22	STRAIN	2096126	257728	9963
ERR017175	S._aureus	22	STRING	2096126	673692	63.21
ERR017176	S._aureus	22	grabb	1021956	285348	235
ERR017176	S._aureus	22	SRST2	1021956	263940	524.05
ERR017176	S._aureus	22	STRAIN	1021956	269608	8444
ERR017176	S._aureus	22	STRING	1021956	485156	35.76
ERR017177	S._aureus	22	grabb	1943412	284544	361
ERR017177	S._aureus	22	SRST2	1943412	487652	802.44
ERR017177	S._aureus	22	STRAIN	1943412	224648	7778
ERR017177	S._aureus	22	STRING	1943412	646772	95.57
ERR017178	S._aureus	22	grabb	2806216	283752	376
ERR017178	S._aureus	22	SRST2	2806216	705728	958.83
ERR017178	S._aureus	22	STRAIN	2806216	245408	9080
ERR017178	S._aureus	22	STRING	2806216	799096	88.16
ERR017179	S._aureus	22	grabb	4412378	285344	311
ERR017179	S._aureus	22	SRST2	4412378	966352	1474.75
ERR017179	S._aureus	22	STRAIN	4412378	274808	11440
ERR017179	S._aureus	22	STRING	4412378	1082948	132.4
ERR017180	S._aureus	22	grabb	118774	281640	98
ERR017180	S._aureus	22	SRST2	118774	143964	157.29
ERR017180	S._aureus	22	STRAIN	118774	248980	1592.63
ERR017180	S._aureus	22	STRING	118774	325104	9.17
ERR017181	S._aureus	22	grabb	1565368	284012	173
ERR017181	S._aureus	22	SRST2	1565368	387328	592.54
ERR017181	S._aureus	22	STRAIN	1565368	224908	12009
ERR017181	S._aureus	22	STRING	1565368	592604	49.81
ERR017182	S._aureus	22	grabb	821712	285344	287
ERR017182	S._aureus	22	SRST2	821712	196136	369.57
ERR017182	S._aureus	22	STRAIN	821712	245524	10839
ERR017182	S._aureus	22	STRING	821712	449508	29.15
ERR017183	S._aureus	22	grabb	695594	285860	206
ERR017183	S._aureus	22	SRST2	695594	183084	348.3
ERR017183	S._aureus	22	STRAIN	695594	241672	7811
ERR017183	S._aureus	22	STRING	695594	430232	26.09
ERR017184	S._aureus	22	grabb	803576	284016	147
ERR017184	S._aureus	22	SRST2	803576	218220	397.4
ERR017184	S._aureus	22	STRAIN	803576	290984	11867
ERR017184	S._aureus	22	STRING	803576	446612	96.66
ERR017185	S._aureus	22	grabb	2926046	285344	237
ERR017185	S._aureus	22	SRST2	2926046	751944	1081.43
ERR017185	S._aureus	22	STRAIN	2926046	291736	8635
ERR017185	S._aureus	22	STRING	2926046	820484	91.95
ERR017186	S._aureus	22	grabb	1498486	284020	174
ERR017186	S._aureus	22	SRST2	1498486	385656	597.26
ERR017186	S._aureus	22	STRAIN	1498486	245804	11336
ERR017186	S._aureus	22	STRING	1498486	591552	49.68
ERR017187	S._aureus	22	grabb	1203902	285340	154
ERR017187	S._aureus	22	SRST2	1203902	290236	505.33
ERR017187	S._aureus	22	STRAIN	1203902	258844	9258
ERR017187	S._aureus	22	STRING	1203902	531620	42.61
ERR017188	S._aureus	22	grabb	1534370	286132	201
ERR017188	S._aureus	22	SRST2	1534370	362312	578.48
ERR017188	S._aureus	22	STRAIN	1534370	296436	12175
ERR017188	S._aureus	22	STRING	1534370	592132	80.74
ERR017189	S._aureus	22	grabb	2421072	284020	418
ERR017189	S._aureus	22	SRST2	2421072	585700	834.07
ERR017189	S._aureus	22	STRAIN	2421072	255580	7925
ERR017189	S._aureus	22	STRING	2421072	731496	77.42
ERR017190	S._aureus	22	grabb	1854664	284552	186
ERR017190	S._aureus	22	SRST2	1854664	479368	700.66
ERR017190	S._aureus	22	STRAIN	1854664	282224	11259
ERR017190	S._aureus	22	STRING	1854664	632996	58.57
ERR017191	S._aureus	22	grabb	1670168	285344	183
ERR017191	S._aureus	22	SRST2	1670168	402040	631.23
ERR017191	S._aureus	22	STRAIN	1670168	244388	11283
ERR017191	S._aureus	22	STRING	1670168	600528	52.31
ERR017192	S._aureus	22	grabb	161580	283604	179
ERR017192	S._aureus	22	SRST2	161580	161444	195.28
ERR017192	S._aureus	22	STRAIN	161580	316576	2504.81
ERR017192	S._aureus	22	STRING	161580	333032	10.31
ERR017193	S._aureus	22	grabb	1503552	283648	186
ERR017193	S._aureus	22	SRST2	1503552	360444	606.18
ERR017193	S._aureus	22	STRAIN	1503552	270680	10217
ERR017193	S._aureus	22	STRING	1503552	591552	50.26
ERR017194	S._aureus	22	grabb	1732078	286132	213
ERR017194	S._aureus	22	SRST2	1732078	418972	649.2
ERR017194	S._aureus	22	STRAIN	1732078	245232	11490
ERR017194	S._aureus	22	STRING	1732078	628236	55.83
ERR017195	S._aureus	22	grabb	1016528	284556	137
ERR017195	S._aureus	22	SRST2	1016528	254048	446.75
ERR017195	S._aureus	22	STRAIN	1016528	289444	11349
ERR017195	S._aureus	22	STRING	1016528	484620	42.95
ERR017196	S._aureus	22	grabb	1735194	285860	216
ERR017196	S._aureus	22	SRST2	1735194	426284	659.44
ERR017196	S._aureus	22	STRAIN	1735194	283040	8491
ERR017196	S._aureus	22	STRING	1735194	628244	55.93
ERR017197	S._aureus	22	grabb	1418314	283604	168
ERR017197	S._aureus	22	SRST2	1418314	329628	594.01
ERR017197	S._aureus	22	STRAIN	1418314	268536	8544
ERR017197	S._aureus	22	STRING	1418314	560924	46.08
ERR017198	S._aureus	22	grabb	2396100	285864	215
ERR017198	S._aureus	22	SRST2	2396100	576560	839.89
ERR017198	S._aureus	22	STRAIN	2396100	278512	11193
ERR017198	S._aureus	22	STRING	2396100	726756	74.93
ERR017199	S._aureus	22	grabb	3288686	286132	317
ERR017199	S._aureus	22	SRST2	3288686	703880	997.93
ERR017199	S._aureus	22	STRAIN	3288686	224960	11865
ERR017199	S._aureus	22	STRING	3288686	884420	97.42
ERR017200	S._aureus	22	grabb	2528356	284544	288
ERR017200	S._aureus	22	SRST2	2528356	606164	890.46
ERR017200	S._aureus	22	STRAIN	2528356	303612	8143
ERR017200	S._aureus	22	STRING	2528356	749996	87.2
ERR017201	S._aureus	22	grabb	2638054	285864	244
ERR017201	S._aureus	22	SRST2	2638054	634564	914.49
ERR017201	S._aureus	22	STRAIN	2638054	290192	12079
ERR017201	S._aureus	22	STRING	2638054	769532	88.86
ERR017202	S._aureus	22	grabb	3552496	284028	275
ERR017202	S._aureus	22	SRST2	3552496	876656	1224.15
ERR017202	S._aureus	22	STRAIN	3552496	309644	8146
ERR017202	S._aureus	22	STRING	3552496	931152	112.21
ERR017203	S._aureus	22	grabb	1285588	284552	167
ERR017203	S._aureus	22	SRST2	1285588	269012	466.72
ERR017203	S._aureus	22	STRAIN	1285588	250588	11028
ERR017203	S._aureus	22	STRING	1285588	532408	42.29
ERR017204	S._aureus	22	grabb	139800	285344	145
ERR017204	S._aureus	22	SRST2	139800	146036	155.61
ERR017204	S._aureus	22	STRAIN	139800	305632	568.17
ERR017204	S._aureus	22	STRING	139800	327100	10.96
ERR017205	S._aureus	22	grabb	1667458	284020	172
ERR017205	S._aureus	22	SRST2	1667458	371248	591.57
ERR017205	S._aureus	22	STRAIN	1667458	250420	11505
ERR017205	S._aureus	22	STRING	1667458	599996	53.85
ERR017206	S._aureus	22	grabb	2519016	286136	216
ERR017206	S._aureus	22	SRST2	2519016	621884	906.15
ERR017206	S._aureus	22	STRAIN	2519016	287768	11698
ERR017206	S._aureus	22	STRING	2519016	748936	79.53
ERR017207	S._aureus	22	grabb	2184352	285864	197
ERR017207	S._aureus	22	SRST2	2184352	395468	629.76
ERR017207	S._aureus	22	STRAIN	2184352	245824	11440
ERR017207	S._aureus	22	STRING	2184352	689572	64.8
ERR017208	S._aureus	22	grabb	1451480	283652	172
ERR017208	S._aureus	22	SRST2	1451480	294552	490.48
ERR017208	S._aureus	22	STRAIN	1451480	233392	11703
ERR017208	S._aureus	22	STRING	1451480	561716	47.03
ERR017209	S._aureus	22	grabb	1509728	284552	220
ERR017209	S._aureus	22	SRST2	1509728	379544	592.11
ERR017209	S._aureus	22	STRAIN	1509728	247616	11887
ERR017209	S._aureus	22	STRING	1509728	591812	50.9
ERR017210	S._aureus	22	grabb	1926882	284012	252
ERR017210	S._aureus	22	SRST2	1926882	456620	684.28
ERR017210	S._aureus	22	STRAIN	1926882	236440	8584
ERR017210	S._aureus	22	STRING	1926882	643868	96.87
ERR017211	S._aureus	22	grabb	2277984	284544	279
ERR017211	S._aureus	22	SRST2	2277984	559396	896
ERR017211	S._aureus	22	STRAIN	2277984	245356	11391
ERR017211	S._aureus	22	STRING	2277984	705912	71.95
ERR017212	S._aureus	22	grabb	1246782	284552	215
ERR017212	S._aureus	22	SRST2	1246782	301056	524.84
ERR017212	S._aureus	22	STRAIN	1246782	245416	6233
ERR017212	S._aureus	22	STRING	1246782	532412	42.2
ERR017213	S._aureus	22	grabb	1937398	283752	204
ERR017213	S._aureus	22	SRST2	1937398	469924	791.7
ERR017213	S._aureus	22	STRAIN	1937398	236336	5667
ERR017213	S._aureus	22	STRING	1937398	645716	60.94
ERR017214	S._aureus	22	grabb	2780642	284556	229
ERR017214	S._aureus	22	SRST2	2780642	678808	966.94
ERR017214	S._aureus	22	STRAIN	2780642	245656	4959
ERR017214	S._aureus	22	STRING	2780642	794612	91.19
ERR017215	S._aureus	22	grabb	1858540	286132	182
ERR017215	S._aureus	22	SRST2	1858540	456248	700.89
ERR017215	S._aureus	22	STRAIN	1858540	250080	5371
ERR017215	S._aureus	22	STRING	1858540	633788	61.22
ERR017216	S._aureus	22	grabb	173978	284012	129
ERR017216	S._aureus	22	SRST2	173978	154332	177.03
ERR017216	S._aureus	22	STRAIN	173978	265308	1954.42
ERR017216	S._aureus	22	STRING	173978	333244	11.48
ERR017217	S._aureus	22	grabb	1321480	284540	159
ERR017217	S._aureus	22	SRST2	1321480	310696	513.76
ERR017217	S._aureus	22	STRAIN	1321480	250504	11370
ERR017217	S._aureus	22	STRING	1321480	538480	42.96
ERR017218	S._aureus	22	grabb	900768	285340	181
ERR017218	S._aureus	22	SRST2	900768	236108	417.67
ERR017218	S._aureus	22	STRAIN	900768	277564	11231
ERR017218	S._aureus	22	STRING	900768	464040	63.73
ERR017219	S._aureus	22	grabb	3285374	285340	255
ERR017219	S._aureus	22	SRST2	3285374	751884	1089.18
ERR017219	S._aureus	22	STRAIN	3285374	289712	12114
ERR017219	S._aureus	22	STRING	3285374	884524	99.97
ERR017220	S._aureus	22	grabb	687504	284020	314
ERR017220	S._aureus	22	SRST2	687504	183964	346.02
ERR017220	S._aureus	22	STRAIN	687504	264420	10716
ERR017220	S._aureus	22	STRING	687504	430240	25.82
ERR017221	S._aureus	22	grabb	1864364	284548	206
ERR017221	S._aureus	22	SRST2	1864364	428756	676.13
ERR017221	S._aureus	22	STRAIN	1864364	259248	11761
ERR017221	S._aureus	22	STRING	1864364	634844	59.8
ERR017222	S._aureus	22	grabb	3215532	285344	347
ERR017222	S._aureus	22	SRST2	3215532	780684	1054.62
ERR017222	S._aureus	22	STRAIN	3215532	248688	11491
ERR017222	S._aureus	22	STRING	3215532	871484	100.17
ERR017223	S._aureus	22	grabb	1885290	285344	188
ERR017223	S._aureus	22	SRST2	1885290	467036	694.39
ERR017223	S._aureus	22	STRAIN	1885290	279928	9253
ERR017223	S._aureus	22	STRING	1885290	636476	59.47
ERR017224	S._aureus	22	grabb	1171634	284024	163
ERR017224	S._aureus	22	SRST2	1171634	299852	487.87
ERR017224	S._aureus	22	STRAIN	1171634	245504	11875
ERR017224	S._aureus	22	STRING	1171634	511820	42.45
ERR017225	S._aureus	22	grabb	3590862	284024	276
ERR017225	S._aureus	22	SRST2	3590862	847336	1137.98
ERR017225	S._aureus	22	STRAIN	3590862	243868	5970
ERR017225	S._aureus	22	STRING	3590862	937812	138
ERR017226	S._aureus	22	grabb	3163650	286136	243
ERR017226	S._aureus	22	SRST2	3163650	375824	652.48
ERR017226	S._aureus	22	STRAIN	3163650	243352	9028
ERR017226	S._aureus	22	STRING	3163650	862332	150.64
ERR017227	S._aureus	22	grabb	3402950	286136	264
ERR017227	S._aureus	22	SRST2	3402950	802996	1102.97
ERR017227	S._aureus	22	STRAIN	3402950	291468	11752
ERR017227	S._aureus	22	STRING	3402950	904484	104.03
ERR017228	S._aureus	22	grabb	139256	263252	100
ERR017228	S._aureus	22	SRST2	139256	133056	144.33
ERR017228	S._aureus	22	STRAIN	139256	256648	2556.32
ERR017228	S._aureus	22	STRING	139256	326896	9.9
ERR017229	S._aureus	22	grabb	2238430	285348	200
ERR017229	S._aureus	22	SRST2	2238430	545500	789.5
ERR017229	S._aureus	22	STRAIN	2238430	302476	11630
ERR017229	S._aureus	22	STRING	2238430	698888	70.71
ERR017230	S._aureus	22	grabb	1812646	284444	201
ERR017230	S._aureus	22	SRST2	1812646	451712	684.22
ERR017230	S._aureus	22	STRAIN	1812646	245320	11064
ERR017230	S._aureus	22	STRING	1812646	629300	74.68
ERR017231	S._aureus	22	grabb	1391210	284552	160
ERR017231	S._aureus	22	SRST2	1391210	377492	589.89
ERR017231	S._aureus	22	STRAIN	1391210	302536	11470
ERR017231	S._aureus	22	STRING	1391210	560392	49.75
ERR017232	S._aureus	22	grabb	1777152	284552	190
ERR017232	S._aureus	22	SRST2	1777152	426112	671.34
ERR017232	S._aureus	22	STRAIN	1777152	228720	11339
ERR017232	S._aureus	22	STRING	1777152	629036	56.9
ERR017233	S._aureus	22	grabb	1255496	282960	302
ERR017233	S._aureus	22	SRST2	1255496	307040	510.74
ERR017233	S._aureus	22	STRAIN	1255496	276684	12004
ERR017233	S._aureus	22	STRING	1255496	532412	40.74
ERR017234	S._aureus	22	grabb	1236920	285864	147
ERR017234	S._aureus	22	SRST2	1236920	317976	517.3
ERR017234	S._aureus	22	STRAIN	1236920	272560	11874
ERR017234	S._aureus	22	STRING	1236920	531620	40.9
ERR017235	S._aureus	22	grabb	1085726	286132	159
ERR017235	S._aureus	22	SRST2	1085726	278516	473.5
ERR017235	S._aureus	22	STRAIN	1085726	295960	8310
ERR017235	S._aureus	22	STRING	1085726	506016	37.21
ERR017236	S._aureus	22	grabb	2778080	286136	223
ERR017236	S._aureus	22	SRST2	2778080	665744	953.44
ERR017236	S._aureus	22	STRAIN	2778080	287940	7662
ERR017236	S._aureus	22	STRING	2778080	794084	85.9
ERR017237	S._aureus	22	grabb	3163194	284024	244
ERR017237	S._aureus	22	SRST2	3163194	766760	1042.69
ERR017237	S._aureus	22	STRAIN	3163194	253780	11656
ERR017237	S._aureus	22	STRING	3163194	862244	97.85
ERR017238	S._aureus	22	grabb	1334756	286136	150
ERR017238	S._aureus	22	SRST2	1334756	342856	561.33
ERR017238	S._aureus	22	STRAIN	1334756	237916	11447
ERR017238	S._aureus	22	STRING	1334756	559596	105.15
ERR017239	S._aureus	22	grabb	1316762	285864	178
ERR017239	S._aureus	22	SRST2	1316762	330068	526.84
ERR017239	S._aureus	22	STRAIN	1316762	250556	9844
ERR017239	S._aureus	22	STRING	1316762	537692	93.1
ERR017240	S._aureus	22	grabb	233698	281648	143
ERR017240	S._aureus	22	SRST2	233698	170200	216.41
ERR017240	S._aureus	22	STRAIN	233698	252088	3304.25
ERR017240	S._aureus	22	STRING	233698	346428	12.3
ERR017241	S._aureus	22	grabb	1959406	284540	179
ERR017241	S._aureus	22	SRST2	1959406	427424	675.72
ERR017241	S._aureus	22	STRAIN	1959406	246828	4309
ERR017241	S._aureus	22	STRING	1959406	649672	61.1
ERR017242	S._aureus	22	grabb	1880760	284028	189
ERR017242	S._aureus	22	SRST2	1880760	457852	703.27
ERR017242	S._aureus	22	STRAIN	1880760	305344	11513
ERR017242	S._aureus	22	STRING	1880760	637464	77.57
ERR017243	S._aureus	22	grabb	1679284	284544	171
ERR017243	S._aureus	22	SRST2	1679284	442852	648.22
ERR017243	S._aureus	22	STRAIN	1679284	276512	11497
ERR017243	S._aureus	22	STRING	1679284	626912	77.19
ERR017244	S._aureus	22	grabb	1552820	286132	165
ERR017244	S._aureus	22	SRST2	1552820	375712	591.05
ERR017244	S._aureus	22	STRAIN	1552820	229052	11940
ERR017244	S._aureus	22	STRING	1552820	592068	50.27
ERR017245	S._aureus	22	grabb	1655550	285340	220
ERR017245	S._aureus	22	SRST2	1655550	400032	610.81
ERR017245	S._aureus	22	STRAIN	1655550	259516	5800
ERR017245	S._aureus	22	STRING	1655550	597888	53.62
ERR017246	S._aureus	22	grabb	5498	284180	290
ERR017246	S._aureus	22	SRST2	5498	33180	9.91
ERR017246	S._aureus	22	STRAIN	5498	227652	295.15
ERR017246	S._aureus	22	STRING	5498	323288	10.38
ERR017247	S._aureus	22	grabb	3602618	283752	265
ERR017247	S._aureus	22	SRST2	3602618	825108	1230.47
ERR017247	S._aureus	22	STRAIN	3602618	253404	11590
ERR017247	S._aureus	22	STRING	3602618	939864	106.84
ERR017248	S._aureus	22	grabb	449234	280968	230
ERR017248	S._aureus	22	SRST2	449234	175900	275.62
ERR017248	S._aureus	22	STRAIN	449234	301236	4444
ERR017248	S._aureus	22	STRING	449234	382720	18.7
ERR017249	S._aureus	22	grabb	10056218	282956	577
ERR017249	S._aureus	22	SRST2	10056218	966572	3120.35
ERR017249	S._aureus	22	STRAIN	10056218	277828	9164
ERR017249	S._aureus	22	STRING	10056218	2083252	298.11
ERR017250	S._aureus	22	grabb	2408952	284016	204
ERR017250	S._aureus	22	SRST2	2408952	602652	878.91
ERR017250	S._aureus	22	STRAIN	2408952	225016	11526
ERR017250	S._aureus	22	STRING	2408952	728880	78
ERR017251	S._aureus	22	grabb	5304032	282704	343
ERR017251	S._aureus	22	SRST2	5304032	966612	1706.11
ERR017251	S._aureus	22	STRAIN	5304032	296008	9143
ERR017251	S._aureus	22	STRING	5304032	1240556	158.76
ERR017252	S._aureus	22	grabb	686310	285340	222
ERR017252	S._aureus	22	SRST2	686310	182536	287.21
ERR017252	S._aureus	22	STRAIN	686310	283452	6156
ERR017252	S._aureus	22	STRING	686310	429984	25.23
ERR017253	S._aureus	22	grabb	9050964	284552	693
ERR017253	S._aureus	22	SRST2	9050964	967108	2748.35
ERR017253	S._aureus	22	STRAIN	9050964	287244	12468
ERR017253	S._aureus	22	STRING	9050964	1905592	279.19
ERR017254	S._aureus	22	grabb	2426012	284540	204
ERR017254	S._aureus	22	SRST2	2426012	602012	834.04
ERR017254	S._aureus	22	STRAIN	2426012	245760	11741
ERR017254	S._aureus	22	STRING	2426012	732576	121.12
ERR017255	S._aureus	22	grabb	3389106	285864	279
ERR017255	S._aureus	22	SRST2	3389106	797824	1135.2
ERR017255	S._aureus	22	STRAIN	3389106	245364	11458
ERR017255	S._aureus	22	STRING	3389106	902876	104
ERR017256	S._aureus	22	grabb	7384284	282960	464
ERR017256	S._aureus	22	SRST2	7384284	966584	2161.97
ERR017256	S._aureus	22	STRAIN	7384284	259828	8434
ERR017256	S._aureus	22	STRING	7384284	1611224	230.05
ERR017257	S._aureus	22	grabb	7777430	285344	491
ERR017257	S._aureus	22	SRST2	7777430	967168	2327.2
ERR017257	S._aureus	22	STRAIN	7777430	231784	11406
ERR017257	S._aureus	22	STRING	7777430	1680648	242.21
ERR017258	S._aureus	22	grabb	9248394	285340	702
ERR017258	S._aureus	22	SRST2	9248394	966608	2941.98
ERR017258	S._aureus	22	STRAIN	9248394	236704	10951
ERR017258	S._aureus	22	STRING	9248394	1940424	276.89
ERR017259	S._aureus	22	grabb	6496240	286136	405
ERR017259	S._aureus	22	SRST2	6496240	966784	1968.11
ERR017259	S._aureus	22	STRAIN	6496240	252156	12240
ERR017259	S._aureus	22	STRING	6496240	1454140	186.42
ERR017260	S._aureus	22	grabb	3468896	283648	258
ERR017260	S._aureus	22	SRST2	3468896	905080	1198.74
ERR017260	S._aureus	22	STRAIN	3468896	285720	12051
ERR017260	S._aureus	22	STRING	3468896	916360	108.02
ERR017261	S._aureus	22	grabb	3909928	286132	288
ERR017261	S._aureus	22	SRST2	3909928	942392	1303.89
ERR017261	S._aureus	22	STRAIN	3909928	297348	8328
ERR017261	S._aureus	22	STRING	3909928	994492	120.98
ERR017262	S._aureus	22	grabb	3547776	285344	266
ERR017262	S._aureus	22	SRST2	3547776	879248	1270.42
ERR017262	S._aureus	22	STRAIN	3547776	296436	9483
ERR017262	S._aureus	22	STRING	3547776	930088	119.12
ERR017263	S._aureus	22	grabb	1885050	285864	184
ERR017263	S._aureus	22	SRST2	1885050	491320	724.05
ERR017263	S._aureus	22	STRAIN	1885050	253176	11428
ERR017263	S._aureus	22	STRING	1885050	636472	63.78
ERR017264	S._aureus	22	grabb	605040	284552	381
ERR017264	S._aureus	22	SRST2	605040	180584	268.5
ERR017264	S._aureus	22	STRAIN	605040	252540	3022.18
ERR017264	S._aureus	22	STRING	605040	415720	21.23
ERR017265	S._aureus	22	grabb	3710728	285860	281
ERR017265	S._aureus	22	SRST2	3710728	862956	1193.19
ERR017265	S._aureus	22	STRAIN	3710728	299384	12031
ERR017265	S._aureus	22	STRING	3710728	958988	114.43
ERR017266	S._aureus	22	grabb	3994994	285344	288
ERR017266	S._aureus	22	SRST2	3994994	925364	1235.96
ERR017266	S._aureus	22	STRAIN	3994994	280672	10765
ERR017266	S._aureus	22	STRING	3994994	1010084	119.17
ERR017267	S._aureus	22	grabb	3128354	286188	245
ERR017267	S._aureus	22	SRST2	3128354	705228	995.43
ERR017267	S._aureus	22	STRAIN	3128354	245864	11813
ERR017267	S._aureus	22	STRING	3128354	856676	94.56
ERR017268	S._aureus	22	grabb	5784978	284552	386
ERR017268	S._aureus	22	SRST2	5784978	967232	1788.33
ERR017268	S._aureus	22	STRAIN	5784978	245120	10912
ERR017268	S._aureus	22	STRING	5784978	1328740	175.17
ERR017269	S._aureus	22	grabb	4226934	284544	309
ERR017269	S._aureus	22	SRST2	4226934	967196	1338.87
ERR017269	S._aureus	22	STRAIN	4226934	252200	9268
ERR017269	S._aureus	22	STRING	4226934	1050208	128.87
ERR017270	S._aureus	22	grabb	5577090	286136	464
ERR017270	S._aureus	22	SRST2	5577090	966768	1700.63
ERR017270	S._aureus	22	STRAIN	5577090	262424	12049
ERR017270	S._aureus	22	STRING	5577090	1291784	163.4
ERR017271	S._aureus	22	grabb	5414968	285860	357
ERR017271	S._aureus	22	SRST2	5414968	966904	1745.98
ERR017271	S._aureus	22	STRAIN	5414968	293844	12566
ERR017271	S._aureus	22	STRING	5414968	1260092	159.11
ERR017272	S._aureus	22	grabb	2680680	284540	231
ERR017272	S._aureus	22	SRST2	2680680	646196	910.85
ERR017272	S._aureus	22	STRAIN	2680680	248296	8649
ERR017272	S._aureus	22	STRING	2680680	776924	82.31
ERR017273	S._aureus	22	grabb	5990266	286132	382
ERR017273	S._aureus	22	SRST2	5990266	966984	1771.87
ERR017273	S._aureus	22	STRAIN	5990266	254808	12036
ERR017273	S._aureus	22	STRING	5990266	1364912	182.79
ERR017274	S._aureus	22	grabb	4562700	285344	313
ERR017274	S._aureus	22	SRST2	4562700	966584	1427.07
ERR017274	S._aureus	22	STRAIN	4562700	222472	11654
ERR017274	S._aureus	22	STRING	4562700	1109616	183.03
ERR017275	S._aureus	22	grabb	4342880	284552	295
ERR017275	S._aureus	22	SRST2	4342880	967332	1371.18
ERR017275	S._aureus	22	STRAIN	4342880	253056	11732
ERR017275	S._aureus	22	STRING	4342880	1070540	129.06
ERR017276	S._aureus	22	grabb	496674	283604	184
ERR017276	S._aureus	22	SRST2	496674	175204	317.6
ERR017276	S._aureus	22	STRAIN	496674	305956	6584
ERR017276	S._aureus	22	STRING	496674	392208	87.34
ERR017277	S._aureus	22	grabb	3072578	286136	235
ERR017277	S._aureus	22	SRST2	3072578	665848	962.2
ERR017277	S._aureus	22	STRAIN	3072578	242076	11301
ERR017277	S._aureus	22	STRING	3072578	846136	91.12
ERR017278	S._aureus	22	grabb	2211304	284440	295
ERR017278	S._aureus	22	SRST2	2211304	535752	770.15
ERR017278	S._aureus	22	STRAIN	2211304	297060	11316
ERR017278	S._aureus	22	STRING	2211304	694300	68.86
ERR017279	S._aureus	22	grabb	2097408	284440	197
ERR017279	S._aureus	22	SRST2	2097408	473892	707.98
ERR017279	S._aureus	22	STRAIN	2097408	245272	4796
ERR017279	S._aureus	22	STRING	2097408	673964	66.89
ERR017280	S._aureus	902	grabb	3292374	285344	247
ERR017280	S._aureus	902	SRST2	3292374	798780	1099.99
ERR017280	S._aureus	902	STRAIN	3292374	257420	9359
ERR017280	S._aureus	902	STRING	3292374	885852	105.37
ERR017281	S._aureus	22	grabb	4250456	284560	299
ERR017281	S._aureus	22	SRST2	4250456	967656	1343.12
ERR017281	S._aureus	22	STRAIN	4250456	252656	10058
ERR017281	S._aureus	22	STRING	4250456	1054432	125.2
ERR017282	S._aureus	22	grabb	4157956	285344	293
ERR017282	S._aureus	22	SRST2	4157956	966740	1329.67
ERR017282	S._aureus	22	STRAIN	4157956	259260	11831
ERR017282	S._aureus	22	STRING	4157956	1038064	128.73
ERR017283	S._aureus	22	grabb	3599658	286132	276
ERR017283	S._aureus	22	SRST2	3599658	859548	1172.08
ERR017283	S._aureus	22	STRAIN	3599658	245552	8671
ERR017283	S._aureus	22	STRING	3599658	939336	109.61
ERR017284	S._aureus	1082	grabb	4779414	285340	330
ERR017284	S._aureus	1082	SRST2	4779414	967244	1405.26
ERR017284	S._aureus	1082	STRAIN	4779414	296468	12367
ERR017284	S._aureus	1082	STRING	4779414	1147888	141.55
ERR017285	S._aureus	22	grabb	3132068	284548	373
ERR017285	S._aureus	22	SRST2	3132068	757020	1037.06
ERR017285	S._aureus	22	STRAIN	3132068	268420	7988
ERR017285	S._aureus	22	STRING	3132068	856752	96.27
ERR017286	S._aureus	22	grabb	2745024	285860	486
ERR017286	S._aureus	22	SRST2	2745024	651196	943.89
ERR017286	S._aureus	22	STRAIN	2745024	245540	11767
ERR017286	S._aureus	22	STRING	2745024	788264	88.43
ERR017287	S._aureus	22	grabb	2367770	284020	235
ERR017287	S._aureus	22	SRST2	2367770	569448	806.29
ERR017287	S._aureus	22	STRAIN	2367770	253172	10387
ERR017287	S._aureus	22	STRING	2367770	721744	73.77
ERR017288	S._aureus	22	grabb	3633014	285864	279
ERR017288	S._aureus	22	SRST2	3633014	846172	1123.2
ERR017288	S._aureus	22	STRAIN	3633014	288544	12190
ERR017288	S._aureus	22	STRING	3633014	945140	108.59
ERR017289	S._aureus	22	grabb	647024	285864	299
ERR017289	S._aureus	22	SRST2	647024	179616	299
ERR017289	S._aureus	22	STRAIN	647024	264140	4441
ERR017289	S._aureus	22	STRING	647024	418088	93.59
ERR017290	S._aureus	22	grabb	4786554	285864	331
ERR017290	S._aureus	22	SRST2	4786554	966048	1465.53
ERR017290	S._aureus	22	STRAIN	4786554	245364	9441
ERR017290	S._aureus	22	STRING	4786554	1148952	142.6
ERR017291	S._aureus	22	grabb	4974348	285864	339
ERR017291	S._aureus	22	SRST2	4974348	950200	1543.13
ERR017291	S._aureus	22	STRAIN	4974348	239636	12279
ERR017291	S._aureus	22	STRING	4974348	1183276	150.71
ERR017292	S._aureus	22	grabb	3337668	286136	341
ERR017292	S._aureus	22	SRST2	3337668	727240	1006.45
ERR017292	S._aureus	22	STRAIN	3337668	225032	11667
ERR017292	S._aureus	22	STRING	3337668	893692	101.62
ERR017293	S._aureus	22	grabb	3899214	284544	280
ERR017293	S._aureus	22	SRST2	3899214	799720	1102.84
ERR017293	S._aureus	22	STRAIN	3899214	274348	7563
ERR017293	S._aureus	22	STRING	3899214	993192	174.1
ERR017294	S._aureus	22	grabb	3682106	285864	267
ERR017294	S._aureus	22	SRST2	3682106	860592	1207.97
ERR017294	S._aureus	22	STRAIN	3682106	302924	9795
ERR017294	S._aureus	22	STRING	3682106	953928	113.58
ERR017295	S._aureus	22	grabb	3982470	285340	281
ERR017295	S._aureus	22	SRST2	3982470	903944	1220.76
ERR017295	S._aureus	22	STRAIN	3982470	304136	8720
ERR017295	S._aureus	22	STRING	3982470	1006912	120.11
ERR017296	S._aureus	22	grabb	4119834	286132	292
ERR017296	S._aureus	22	SRST2	4119834	966796	1394.99
ERR017296	S._aureus	22	STRAIN	4119834	235252	10461
ERR017296	S._aureus	22	STRING	4119834	1031200	128.29
ERR017297	S._aureus	22	grabb	5077300	285864	336
ERR017297	S._aureus	22	SRST2	5077300	951488	1634.15
ERR017297	S._aureus	22	STRAIN	5077300	296508	12390
ERR017297	S._aureus	22	STRING	5077300	1200428	195.31
ERR017298	S._aureus	22	grabb	4387152	285344	319
ERR017298	S._aureus	22	SRST2	4387152	966876	1447.24
ERR017298	S._aureus	22	STRAIN	4387152	245392	9333
ERR017298	S._aureus	22	STRING	4387152	1078460	164.82
ERR017299	S._aureus	22	grabb	5823264	285868	488
ERR017299	S._aureus	22	SRST2	5823264	967036	1735.55
ERR017299	S._aureus	22	STRAIN	5823264	222900	10658
ERR017299	S._aureus	22	STRING	5823264	1335380	173.39
ERR017300	S._aureus	22	grabb	5367554	284544	356
ERR017300	S._aureus	22	SRST2	5367554	966964	1642.83
ERR017300	S._aureus	22	STRAIN	5367554	245412	11511
ERR017300	S._aureus	22	STRING	5367554	1251664	161.17
ERR017301	S._aureus	22	grabb	2008356	285344	188
ERR017301	S._aureus	22	SRST2	2008356	450276	686.71
ERR017301	S._aureus	22	STRAIN	2008356	271316	7931
ERR017301	S._aureus	22	STRING	2008356	658128	61.76
ERR023807	S._enterica	19	grabb	4398302	289416	328
ERR023807	S._enterica	19	SRST2	4398302	685636	1899.23
ERR023807	S._enterica	19	STRAIN	4398302	269224	9011
ERR023807	S._enterica	19	STRING	4398302	1290516	140.32
ERR023808	S._enterica	19	grabb	6000836	291996	440
ERR023808	S._enterica	19	SRST2	6000836	697940	1957.43
ERR023808	S._enterica	19	STRAIN	6000836	248508	12085
ERR023808	S._enterica	19	STRING	6000836	1616308	189.67
ERR023813	S._enterica	19	grabb	3578724	291208	255
ERR023813	S._enterica	19	SRST2	3578724	483712	1309.29
ERR023813	S._enterica	19	STRAIN	3578724	232392	12035
ERR023813	S._enterica	19	STRING	3578724	1121608	165.14
ERR023814	S._enterica	19	grabb	3556052	292060	345
ERR023814	S._enterica	19	SRST2	3556052	473576	1257.57
ERR023814	S._enterica	19	STRAIN	3556052	262284	8700
ERR023814	S._enterica	19	STRING	3556052	1116060	109.32
ERR023815	S._enterica	19	grabb	4129250	291208	366
ERR023815	S._enterica	19	SRST2	4129250	473896	1295.2
ERR023815	S._enterica	19	STRAIN	4129250	249272	9986
ERR023815	S._enterica	19	STRING	4129250	1233484	126.68
ERR023816	S._enterica	19	grabb	4702906	292060	405
ERR023816	S._enterica	19	SRST2	4702906	557304	1582.72
ERR023816	S._enterica	19	STRAIN	4702906	297684	8753
ERR023816	S._enterica	19	STRING	4702906	1351156	154.22
ERR023818	S._enterica	19	grabb	4020426	289416	365
ERR023818	S._enterica	19	SRST2	4020426	596852	1529.73
ERR023818	S._enterica	19	STRAIN	4020426	231088	12054
ERR023818	S._enterica	19	STRING	4020426	1211312	134.53
ERR023819	S._enterica	19	grabb	6154286	291208	582
ERR023819	S._enterica	19	SRST2	6154286	812728	2553.52
ERR023819	S._enterica	19	STRAIN	6154286	311532	12068
ERR023819	S._enterica	19	STRING	6154286	1647628	195.37
ERR023822	S._enterica	19	grabb	6771580	289416	563
ERR023822	S._enterica	19	SRST2	6771580	812584	2532.42
ERR023822	S._enterica	19	STRAIN	6771580	282984	9998
ERR023822	S._enterica	19	STRING	6771580	1771444	211.83
ERR023823	S._enterica	19	grabb	6541492	289684	535
ERR023823	S._enterica	19	SRST2	6541492	812752	2511.7
ERR023823	S._enterica	19	STRAIN	6541492	259776	12362
ERR023823	S._enterica	19	STRING	6541492	1724716	206.24
ERR023824	S._enterica	19	grabb	3577494	291208	328
ERR023824	S._enterica	19	SRST2	3577494	611864	1499.69
ERR023824	S._enterica	19	STRAIN	3577494	249576	8569
ERR023824	S._enterica	19	STRING	3577494	1120288	117.95
ERR023825	S._enterica	19	grabb	5878238	291208	508
ERR023825	S._enterica	19	SRST2	5878238	491928	1466.01
ERR023825	S._enterica	19	STRAIN	5878238	255716	12704
ERR023825	S._enterica	19	STRING	5878238	1590944	168.54
ERR023826	S._enterica	19	grabb	1366726	287376	340
ERR023826	S._enterica	19	SRST2	1366726	245832	605.39
ERR023826	S._enterica	19	STRAIN	1366726	247620	11387
ERR023826	S._enterica	19	STRING	1366726	686344	46.61
ERR023827	S._enterica	19	grabb	3426204	291208	343
ERR023827	S._enterica	19	SRST2	3426204	553952	1467.62
ERR023827	S._enterica	19	STRAIN	3426204	298560	9191
ERR023827	S._enterica	19	STRING	3426204	1090668	112.19
ERR023828	S._enterica	19	grabb	1351842	291208	268
ERR023828	S._enterica	19	SRST2	1351842	246160	684.5
ERR023828	S._enterica	19	STRAIN	1351842	286556	12092
ERR023828	S._enterica	19	STRING	1351842	685820	69.54
ERR023829	S._enterica	19	grabb	3664548	289416	338
ERR023829	S._enterica	19	SRST2	3664548	560592	1448.76
ERR023829	S._enterica	19	STRAIN	3664548	257524	12232
ERR023829	S._enterica	19	STRING	3664548	1137972	119.69
ERR023835	S._enterica	98	grabb	4456050	288580	404
ERR023835	S._enterica	98	SRST2	4456050	679580	1781.18
ERR023835	S._enterica	98	STRAIN	4456050	274252	12624
ERR023835	S._enterica	98	STRING	4456050	1301260	140.63
ERR023836	S._enterica	19	grabb	7128010	291208	587
ERR023836	S._enterica	19	SRST2	7128010	811564	2546.93
ERR023836	S._enterica	19	STRAIN	7128010	303024	13118
ERR023836	S._enterica	19	STRING	7128010	1844836	214.04
ERR023837	S._enterica	19	grabb	3736104	288580	487
ERR023837	S._enterica	19	SRST2	3736104	548600	1384.04
ERR023837	S._enterica	19	STRAIN	3736104	273416	6057
ERR023837	S._enterica	19	STRING	3736104	1153568	115.83
ERR023838	S._enterica	19	grabb	8931692	292060	680
ERR023838	S._enterica	19	SRST2	8931692	811944	3259.84
ERR023838	S._enterica	19	STRAIN	8931692	309236	7883
ERR023838	S._enterica	19	STRING	8931692	2209916	278.47
ERR024064	S._sonnei	1504	grabb	957774	289728	72
ERR024064	S._sonnei	1504	SRST2	957774	185424	234.41
ERR024064	S._sonnei	1504	STRAIN	957774	310400	2809.21
ERR024064	S._sonnei	1504	STRING	957774	558468	29.32
ERR024084	S._sonnei	1502	grabb	4323332	292112	228
ERR024084	S._sonnei	1502	SRST2	4323332	416456	865.48
ERR024084	S._sonnei	1502	STRAIN	4323332	253676	11386
ERR024084	S._sonnei	1502	STRING	4323332	1142484	112.32
ERR024092	S._sonnei	1505	grabb	984382	292104	89
ERR024092	S._sonnei	1505	SRST2	984382	205200	277.46
ERR024092	S._sonnei	1505	STRAIN	984382	262020	2771.25
ERR024092	S._sonnei	1505	STRING	984382	559260	28.84
ERR024377	S._enterica	19	grabb	7916	273552	71
ERR024377	S._enterica	19	SRST2	7916	89284	14.18
ERR024377	S._enterica	19	STRAIN	7916	232620	234.92
ERR024377	S._enterica	19	STRING	7916	422844	6.55
ERR024387	S._enterica	19	grabb	5008346	289416	426
ERR024387	S._enterica	19	SRST2	5008346	761792	1989.82
ERR024387	S._enterica	19	STRAIN	5008346	249736	5142
ERR024387	S._enterica	19	STRING	5008346	1412932	157.93
ERR024388	S._enterica	19	grabb	5138636	289420	445
ERR024388	S._enterica	19	SRST2	5138636	811600	2241.75
ERR024388	S._enterica	19	STRAIN	5138636	249640	7085
ERR024388	S._enterica	19	STRING	5138636	1440916	172.95
ERR024390	S._enterica	568	grabb	7760	282516	70
ERR024390	S._enterica	568	SRST2	7760	94664	24.17
ERR024390	S._enterica	568	STRAIN	7760	219424	266.82
ERR024390	S._enterica	568	STRING	7760	422848	7.13
ERR024391	S._enterica	34	grabb	5440358	292000	538
ERR024391	S._enterica	34	SRST2	5440358	810848	2007.56
ERR024391	S._enterica	34	STRAIN	5440358	229676	9773
ERR024391	S._enterica	34	STRING	5440358	1501108	172.97
ERR024392	S._enterica	19	grabb	5976136	288888	545
ERR024392	S._enterica	19	SRST2	5976136	811136	2414.91
ERR024392	S._enterica	19	STRAIN	5976136	228480	10344
ERR024392	S._enterica	19	STRING	5976136	1610936	187.59
ERR024394	S._enterica	19	grabb	2137656	292056	237
ERR024394	S._enterica	19	SRST2	2137656	389176	1163.07
ERR024394	S._enterica	19	STRAIN	2137656	259604	8516
ERR024394	S._enterica	19	STRING	2137656	829044	75.9
ERR024395	S._enterica	19	grabb	1279958	289684	337
ERR024395	S._enterica	19	SRST2	1279958	245512	773.45
ERR024395	S._enterica	19	STRAIN	1279958	259172	11507
ERR024395	S._enterica	19	STRING	1279958	655460	69.68
ERR024396	S._enterica	34	grabb	4685386	287308	410
ERR024396	S._enterica	34	SRST2	4685386	736772	1933.35
ERR024396	S._enterica	34	STRAIN	4685386	247512	12590
ERR024396	S._enterica	34	STRING	4685386	1347724	149.23
ERR024397	S._enterica	19	grabb	2795766	291204	280
ERR024397	S._enterica	19	SRST2	2795766	433632	1170.33
ERR024397	S._enterica	19	STRAIN	2795766	235432	8259
ERR024397	S._enterica	19	STRING	2795766	961620	94.57
ERR024398	S._enterica	313	grabb	6809328	287836	614
ERR024398	S._enterica	313	SRST2	6809328	811580	2997.4
ERR024398	S._enterica	313	STRAIN	6809328	251424	13000
ERR024398	S._enterica	313	STRING	6809328	1779752	221.56
ERR024400	S._enterica	19	grabb	4157744	292060	464
ERR024400	S._enterica	19	SRST2	4157744	662736	1720.65
ERR024400	S._enterica	19	STRAIN	4157744	255988	11007
ERR024400	S._enterica	19	STRING	4157744	1239296	141.96
ERR024401	S._enterica	19	grabb	5567272	289108	473
ERR024401	S._enterica	19	SRST2	5567272	811652	2068.46
ERR024401	S._enterica	19	STRAIN	5567272	249348	11800
ERR024401	S._enterica	19	STRING	5567272	1528868	174.03
ERR024402	S._enterica	19	grabb	5482796	289680	494
ERR024402	S._enterica	19	SRST2	5482796	795676	2090.93
ERR024402	S._enterica	19	STRAIN	5482796	249364	12355
ERR024402	S._enterica	19	STRING	5482796	1510876	196.98
ERR024404	S._enterica	34	grabb	4335734	289684	378
ERR024404	S._enterica	34	SRST2	4335734	705024	1973.03
ERR024404	S._enterica	34	STRAIN	4335734	249444	12274
ERR024404	S._enterica	34	STRING	4335734	1275204	136.89
ERR024405	S._enterica	19	grabb	6477974	287540	623
ERR024405	S._enterica	19	SRST2	6477974	811740	2378.02
ERR024405	S._enterica	19	STRAIN	6477974	302252	6974
ERR024405	S._enterica	19	STRING	6477974	1711776	204.23
ERR024406	S._enterica	34	grabb	4250986	292060	414
ERR024406	S._enterica	34	SRST2	4250986	676576	1986.57
ERR024406	S._enterica	34	STRAIN	4250986	264112	11822
ERR024406	S._enterica	34	STRING	4250986	1258048	139.19
ERR024407	S._enterica	19	grabb	4446680	292000	390
ERR024407	S._enterica	19	SRST2	4446680	695288	1803.96
ERR024407	S._enterica	19	STRAIN	4446680	247652	9775
ERR024407	S._enterica	19	STRING	4446680	1299148	137.4
ERR024408	S._enterica	19	grabb	1262360	289676	224
ERR024408	S._enterica	19	SRST2	1262360	245924	603.94
ERR024408	S._enterica	19	STRAIN	1262360	248612	10799
ERR024408	S._enterica	19	STRING	1262360	653872	44.58
ERR024409	S._enterica	19	grabb	2194150	288584	238
ERR024409	S._enterica	19	SRST2	2194150	365608	989.51
ERR024409	S._enterica	19	STRAIN	2194150	273688	11555
ERR024409	S._enterica	19	STRING	2194150	840388	75.05
ERR024410	S._enterica	568	grabb	1729834	289684	225
ERR024410	S._enterica	568	SRST2	1729834	291312	825.77
ERR024410	S._enterica	568	STRAIN	1729834	269224	11035
ERR024410	S._enterica	568	STRING	1729834	764488	76.61
ERR024411	S._enterica	19	grabb	4297384	285676	384
ERR024411	S._enterica	19	SRST2	4297384	607552	1574.58
ERR024411	S._enterica	19	STRAIN	4297384	252604	12360
ERR024411	S._enterica	19	STRING	4297384	1267548	135.22
ERR024413	S._enterica	19	grabb	3102640	289416	365
ERR024413	S._enterica	19	SRST2	3102640	508804	1340.64
ERR024413	S._enterica	19	STRAIN	3102640	307656	8290
ERR024413	S._enterica	19	STRING	3102640	1023920	115.88
ERR024417	S._enterica	19	grabb	8895842	289420	750
ERR024417	S._enterica	19	SRST2	8895842	812856	3109.16
ERR024417	S._enterica	19	STRAIN	8895842	309276	13260
ERR024417	S._enterica	19	STRING	8895842	2202648	278.27
ERR024604	S._sonnei	152	grabb	2350876	292108	228
ERR024604	S._sonnei	152	SRST2	2350876	344856	665.92
ERR024604	S._sonnei	152	STRAIN	2350876	250596	9142
ERR024604	S._sonnei	152	STRING	2350876	794140	68.98
ERR024605	S._sonnei	152	grabb	6674544	292120	392
ERR024605	S._sonnei	152	SRST2	6674544	961880	1561.09
ERR024605	S._sonnei	152	STRAIN	6674544	285120	12080
ERR024605	S._sonnei	152	STRING	6674544	1562632	183.26
ERR024606	S._sonnei	1502	grabb	7181818	290380	432
ERR024606	S._sonnei	1502	SRST2	7181818	962920	1712.11
ERR024606	S._sonnei	1502	STRAIN	7181818	258380	12051
ERR024606	S._sonnei	1502	STRING	7181818	1652220	198.59
ERR024607	S._sonnei	152	grabb	5336214	285524	426
ERR024607	S._sonnei	152	SRST2	5336214	744344	1302.62
ERR024607	S._sonnei	152	STRAIN	5336214	248800	11522
ERR024607	S._sonnei	152	STRING	5336214	1324616	158.91
ERR024608	S._sonnei	152	grabb	7976600	290644	457
ERR024608	S._sonnei	152	SRST2	7976600	961672	1874.07
ERR024608	S._sonnei	152	STRAIN	7976600	257916	10046
ERR024608	S._sonnei	152	STRING	7976600	1791000	219.44
ERR024609	S._sonnei	152	grabb	7219056	292104	436
ERR024609	S._sonnei	152	SRST2	7219056	957000	1641.45
ERR024609	S._sonnei	152	STRAIN	7219056	251688	9869
ERR024609	S._sonnei	152	STRING	7219056	1657252	193.06
ERR024610	S._sonnei	152	grabb	4812750	292116	358
ERR024610	S._sonnei	152	SRST2	4812750	685792	1145.45
ERR024610	S._sonnei	152	STRAIN	4812750	250100	9544
ERR024610	S._sonnei	152	STRING	4812750	1228984	133.54
ERR024611	S._sonnei	152	grabb	4029816	290380	452
ERR024611	S._sonnei	152	SRST2	4029816	668244	1157.79
ERR024611	S._sonnei	152	STRAIN	4029816	303144	12204
ERR024611	S._sonnei	152	STRING	4029816	1090648	115.75
ERR024612	S._sonnei	152	grabb	4320652	291048	501
ERR024612	S._sonnei	152	SRST2	4320652	686372	1206.64
ERR024612	S._sonnei	152	STRAIN	4320652	250000	12090
ERR024612	S._sonnei	152	STRING	4320652	1142120	152.35
ERR024614	S._sonnei	152	grabb	6028920	292116	480
ERR024614	S._sonnei	152	SRST2	6028920	866312	1440.62
ERR024614	S._sonnei	152	STRAIN	6028920	256148	11815
ERR024614	S._sonnei	152	STRING	6028920	1447012	162.11
ERR024616	S._sonnei	152	grabb	5352048	290376	315
ERR024616	S._sonnei	152	SRST2	5352048	691572	1259.88
ERR024616	S._sonnei	152	STRAIN	5352048	236776	12478
ERR024616	S._sonnei	152	STRING	5352048	1327412	141.68
ERR024617	S._sonnei	152	grabb	5174376	289200	304
ERR024617	S._sonnei	152	SRST2	5174376	776808	1295.7
ERR024617	S._sonnei	152	STRAIN	5174376	250084	11823
ERR024617	S._sonnei	152	STRING	5174376	1297100	147.49
ERR024618	S._sonnei	152	grabb	4512484	288412	445
ERR024618	S._sonnei	152	SRST2	4512484	651592	1185.87
ERR024618	S._sonnei	152	STRAIN	4512484	282552	11986
ERR024618	S._sonnei	152	STRING	4512484	1176984	123.85
ERR024619	S._sonnei	152	grabb	3345190	292104	230
ERR024619	S._sonnei	152	SRST2	3345190	526208	942.5
ERR024619	S._sonnei	152	STRAIN	3345190	286856	9161
ERR024619	S._sonnei	152	STRING	3345190	970432	94.63
ERR024620	S._sonnei	152	grabb	4637756	291048	296
ERR024620	S._sonnei	152	SRST2	4637756	649424	1182.78
ERR024620	S._sonnei	152	STRAIN	4637756	312100	11660
ERR024620	S._sonnei	152	STRING	4637756	1198096	127.57
ERR024621	S._sonnei	152	grabb	4975908	289728	352
ERR024621	S._sonnei	152	SRST2	4975908	751756	1265.97
ERR024621	S._sonnei	152	STRAIN	4975908	264900	11725
ERR024621	S._sonnei	152	STRING	4975908	1257768	144.61
ERR024622	S._sonnei	152	grabb	5498238	292120	463
ERR024622	S._sonnei	152	SRST2	5498238	808320	1355.55
ERR024622	S._sonnei	152	STRAIN	5498238	278652	11996
ERR024622	S._sonnei	152	STRING	5498238	1353284	162.22
ERR024623	S._flexneri	245	grabb	4373614	289724	307
ERR024623	S._flexneri	245	SRST2	4373614	580936	1024.88
ERR024623	S._flexneri	245	STRAIN	4373614	233532	2895
ERR024623	S._flexneri	245	STRING	4373614	888316	102.16
ERR024624	S._flexneri	245	grabb	3214432	289728	252
ERR024624	S._flexneri	245	SRST2	3214432	504920	885.98
ERR024624	S._flexneri	245	STRAIN	3214432	206968	2741.96
ERR024624	S._flexneri	245	STRING	3214432	683712	75.8
ERR024625	S._sonnei	152	grabb	3661016	291048	240
ERR024625	S._sonnei	152	SRST2	3661016	558668	999.73
ERR024625	S._sonnei	152	STRAIN	3661016	308336	12260
ERR024625	S._sonnei	152	STRING	3661016	1025436	104.86
ERR024626	S._sonnei	152	grabb	4433572	290376	284
ERR024626	S._sonnei	152	SRST2	4433572	646724	1285.35
ERR024626	S._sonnei	152	STRAIN	4433572	288320	9189
ERR024626	S._sonnei	152	STRING	4433572	1161940	125.63
ERR024627	S._sonnei	152	grabb	4353054	290644	464
ERR024627	S._sonnei	152	SRST2	4353054	667968	1316.65
ERR024627	S._sonnei	152	STRAIN	4353054	250100	12324
ERR024627	S._sonnei	152	STRING	4353054	1147744	122.28
ERR024668	S._aureus	239	grabb	4400730	285864	375
ERR024668	S._aureus	239	SRST2	4400730	817300	1856.7
ERR024668	S._aureus	239	STRAIN	4400730	282224	9872
ERR024668	S._aureus	239	STRING	4400730	1196540	162.3
ERR024671	S._aureus	239	grabb	6248216	284016	496
ERR024671	S._aureus	239	SRST2	6248216	817440	2706.74
ERR024671	S._aureus	239	STRAIN	6248216	301672	12169
ERR024671	S._aureus	239	STRING	6248216	1576392	222.01
ERR024672	S._aureus	239	grabb	6022454	282480	480
ERR024672	S._aureus	239	SRST2	6022454	816932	2434.44
ERR024672	S._aureus	239	STRAIN	6022454	237092	12917
ERR024672	S._aureus	239	STRING	6022454	1529888	219.44
ERR024673	S._aureus	239	grabb	8405046	286132	859
ERR024673	S._aureus	239	SRST2	8405046	817104	2965.93
ERR024673	S._aureus	239	STRAIN	8405046	300696	9229
ERR024673	S._aureus	239	STRING	8405046	2012772	287.19
ERR024674	S._aureus	239	grabb	8562358	286136	649
ERR024674	S._aureus	239	SRST2	8562358	815072	3074.29
ERR024674	S._aureus	239	STRAIN	8562358	245580	12715
ERR024674	S._aureus	239	STRING	8562358	2044836	308.77
ERR024675	S._aureus	239	grabb	4590550	283748	385
ERR024675	S._aureus	239	SRST2	4590550	784900	1665.12
ERR024675	S._aureus	239	STRAIN	4590550	294092	7053
ERR024675	S._aureus	239	STRING	4590550	1236368	157.45
ERR024678	S._aureus	239	grabb	4688944	286136	398
ERR024678	S._aureus	239	SRST2	4688944	816852	1784.68
ERR024678	S._aureus	239	STRAIN	4688944	236340	12414
ERR024678	S._aureus	239	STRING	4688944	1255148	198.7
ERR024679	S._aureus	239	grabb	9540320	286140	882
ERR024679	S._aureus	239	SRST2	9540320	817172	3705
ERR024679	S._aureus	239	STRAIN	9540320	274096	12823
ERR024679	S._aureus	239	STRING	9540320	2243504	333.83
ERR024681	S._aureus	239	grabb	3456510	285344	331
ERR024681	S._aureus	239	SRST2	3456510	734724	1495.45
ERR024681	S._aureus	239	STRAIN	3456510	295308	12381
ERR024681	S._aureus	239	STRING	3456510	1005936	127.69
ERR024682	S._aureus	239	grabb	6920306	284020	552
ERR024682	S._aureus	239	SRST2	6920306	817824	2643.06
ERR024682	S._aureus	239	STRAIN	6920306	262144	9351
ERR024682	S._aureus	239	STRING	6920306	1713136	244.61
ERR024683	S._aureus	239	grabb	5196388	283608	456
ERR024683	S._aureus	239	SRST2	5196388	817452	1874.36
ERR024683	S._aureus	239	STRAIN	5196388	305396	9335
ERR024683	S._aureus	239	STRING	5196388	1362220	184.12
ERR024684	S._aureus	239	grabb	5659208	284552	653
ERR024684	S._aureus	239	SRST2	5659208	817372	2352.82
ERR024684	S._aureus	239	STRAIN	5659208	245812	12513
ERR024684	S._aureus	239	STRING	5659208	1456672	206.9
ERR024685	S._aureus	239	grabb	5169284	284020	444
ERR024685	S._aureus	239	SRST2	5169284	817756	2220.88
ERR024685	S._aureus	239	STRAIN	5169284	270528	9240
ERR024685	S._aureus	239	STRING	5169284	1355944	192.49
ERR024687	S._aureus	239	grabb	8300078	285344	641
ERR024687	S._aureus	239	SRST2	8300078	817676	2712.76
ERR024687	S._aureus	239	STRAIN	8300078	230760	12585
ERR024687	S._aureus	239	STRING	8300078	1991656	277.71
ERR024688	S._aureus	239	grabb	8532426	285868	665
ERR024688	S._aureus	239	SRST2	8532426	817624	3076.58
ERR024688	S._aureus	239	STRAIN	8532426	233804	12623
ERR024688	S._aureus	239	STRING	8532426	2038648	450.42
ERR024689	S._aureus	239	grabb	2844378	286132	415
ERR024689	S._aureus	239	SRST2	2844378	637964	1313.96
ERR024689	S._aureus	239	STRAIN	2844378	225224	8180
ERR024689	S._aureus	239	STRING	2844378	880536	110.19
ERR024691	S._aureus	239	grabb	9604342	285344	770
ERR024691	S._aureus	239	SRST2	9604342	817252	3517.59
ERR024691	S._aureus	239	STRAIN	9604342	245504	13327
ERR024691	S._aureus	239	STRING	9604342	2256188	368.52
ERR024692	S._aureus	239	grabb	7273936	284024	567
ERR024692	S._aureus	239	SRST2	7273936	817232	2781.08
ERR024692	S._aureus	239	STRAIN	7273936	299104	9365
ERR024692	S._aureus	239	STRING	7273936	1784132	251.58
ERR024974	S._aureus	239	grabb	8109252	283232	649
ERR024974	S._aureus	239	SRST2	8109252	818388	3572.35
ERR024974	S._aureus	239	STRAIN	8109252	253396	10794
ERR024974	S._aureus	239	STRING	8109252	1953324	298.81
ERR024976	S._aureus	239	grabb	3470876	284016	404
ERR024976	S._aureus	239	SRST2	3470876	628236	1284.25
ERR024976	S._aureus	239	STRAIN	3470876	245536	9557
ERR024976	S._aureus	239	STRING	3470876	1008016	123.1
ERR024977	S._aureus	239	grabb	4417922	285864	497
ERR024977	S._aureus	239	SRST2	4417922	785800	1713.12
ERR024977	S._aureus	239	STRAIN	4417922	271172	12588
ERR024977	S._aureus	239	STRING	4417922	1201480	152.67
ERR024978	S._aureus	239	grabb	4063118	284540	387
ERR024978	S._aureus	239	SRST2	4063118	818172	1982.85
ERR024978	S._aureus	239	STRAIN	4063118	307304	12217
ERR024978	S._aureus	239	STRING	4063118	1128384	159.11
ERR024979	S._aureus	239	grabb	3875702	286136	354
ERR024979	S._aureus	239	SRST2	3875702	723656	1538.5
ERR024979	S._aureus	239	STRAIN	3875702	271156	11690
ERR024979	S._aureus	239	STRING	3875702	1090376	138.18
ERR025682	S._sonnei	152	grabb	4784088	290376	277
ERR025682	S._sonnei	152	SRST2	4784088	450912	920.97
ERR025682	S._sonnei	152	STRAIN	4784088	232160	8850
ERR025682	S._sonnei	152	STRING	4784088	1223976	147.21
ERR025686	S._sonnei	152	grabb	5557810	292104	412
ERR025686	S._sonnei	152	SRST2	5557810	635540	1149.72
ERR025686	S._sonnei	152	STRAIN	5557810	244188	12391
ERR025686	S._sonnei	152	STRING	5557810	1363844	147.77
ERR025687	S._sonnei	152	grabb	4212936	291044	247
ERR025687	S._sonnei	152	SRST2	4212936	374408	770.85
ERR025687	S._sonnei	152	STRAIN	4212936	299424	8549
ERR025687	S._sonnei	152	STRING	4212936	1122864	157.89
ERR025688	S._sonnei	152	grabb	3815428	291048	862
ERR025688	S._sonnei	152	SRST2	3815428	235492	551.74
ERR025688	S._sonnei	152	STRAIN	3815428	249704	5044
ERR025688	S._sonnei	152	STRING	3815428	1052628	94.74
ERR025689	S._sonnei	152	grabb	4345310	287744	402
ERR025689	S._sonnei	152	SRST2	4345310	240172	609.11
ERR025689	S._sonnei	152	STRAIN	4345310	227372	11475
ERR025689	S._sonnei	152	STRING	4345310	1146376	105.65
ERR025690	S._sonnei	152	grabb	3417544	289200	440
ERR025690	S._sonnei	152	SRST2	3417544	373144	771.38
ERR025690	S._sonnei	152	STRAIN	3417544	250028	10664
ERR025690	S._sonnei	152	STRING	3417544	982400	95.91
ERR025691	S._sonnei	152	grabb	4835288	288408	435
ERR025691	S._sonnei	152	SRST2	4835288	509268	968.76
ERR025691	S._sonnei	152	STRAIN	4835288	277076	12060
ERR025691	S._sonnei	152	STRING	4835288	1232936	125.52
ERR025692	S._sonnei	152	grabb	5280434	291044	325
ERR025692	S._sonnei	152	SRST2	5280434	468104	924.42
ERR025692	S._sonnei	152	STRAIN	5280434	250204	9650
ERR025692	S._sonnei	152	STRING	5280434	1314776	182.77
ERR025693	S._sonnei	152	grabb	5055154	292116	573
ERR025693	S._sonnei	152	SRST2	5055154	518172	965.84
ERR025693	S._sonnei	152	STRAIN	5055154	252040	8072
ERR025693	S._sonnei	152	STRING	5055154	1271748	133.76
ERR025715	S._sonnei	152	grabb	4497252	288408	263
ERR025715	S._sonnei	152	SRST2	4497252	364008	761.36
ERR025715	S._sonnei	152	STRAIN	4497252	232420	12074
ERR025715	S._sonnei	152	STRING	4497252	1173276	174.09
ERR025716	S._sonnei	152	grabb	6348678	292116	487
ERR025716	S._sonnei	152	SRST2	6348678	896212	1551.92
ERR025716	S._sonnei	152	STRAIN	6348678	250416	11886
ERR025716	S._sonnei	152	STRING	6348678	1503500	180.95
ERR025717	S._sonnei	152	grabb	5773254	292108	438
ERR025717	S._sonnei	152	SRST2	5773254	672668	1225.59
ERR025717	S._sonnei	152	STRAIN	5773254	265232	9531
ERR025717	S._sonnei	152	STRING	5773254	1401860	154.97
ERR025718	S._sonnei	152	grabb	6376354	292104	459
ERR025718	S._sonnei	152	SRST2	6376354	732264	1282.97
ERR025718	S._sonnei	152	STRAIN	6376354	253960	10633
ERR025718	S._sonnei	152	STRING	6376354	1508248	192.79
ERR025719	S._sonnei	152	grabb	6332758	289732	425
ERR025719	S._sonnei	152	SRST2	6332758	723468	1284.56
ERR025719	S._sonnei	152	STRAIN	6332758	282040	11968
ERR025719	S._sonnei	152	STRING	6332758	1500600	169.03
ERR025721	S._sonnei	152	grabb	4319254	292100	374
ERR025721	S._sonnei	152	SRST2	4319254	357584	785
ERR025721	S._sonnei	152	STRAIN	4319254	232196	11406
ERR025721	S._sonnei	152	STRING	4319254	1141860	108.54
ERR025722	S._sonnei	1502	grabb	2696038	292120	390
ERR025722	S._sonnei	1502	SRST2	2696038	235276	517.4
ERR025722	S._sonnei	1502	STRAIN	2696038	260500	10597
ERR025722	S._sonnei	1502	STRING	2696038	855648	73.36
ERR025724	S._sonnei	152	grabb	5527230	292172	475
ERR025724	S._sonnei	152	SRST2	5527230	739164	1366.96
ERR025724	S._sonnei	152	STRAIN	5527230	295296	12243
ERR025724	S._sonnei	152	STRING	5527230	1359616	150.98
ERR025725	S._sonnei	152	grabb	5039912	291044	329
ERR025725	S._sonnei	152	SRST2	5039912	402008	879.83
ERR025725	S._sonnei	152	STRAIN	5039912	251668	11920
ERR025725	S._sonnei	152	STRING	5039912	1269108	187.42
ERR025726	S._sonnei	152	grabb	4394294	289584	382
ERR025726	S._sonnei	152	SRST2	4394294	425240	863.25
ERR025726	S._sonnei	152	STRAIN	4394294	302520	8442
ERR025726	S._sonnei	152	STRING	4394294	1155072	114.84
ERR025727	S._sonnei	152	grabb	4921188	292120	306
ERR025727	S._sonnei	152	SRST2	4921188	359396	763.57
ERR025727	S._sonnei	152	STRAIN	4921188	282512	9021
ERR025727	S._sonnei	152	STRING	4921188	1247984	124.1
ERR025729	S._sonnei	152	grabb	3912270	289588	316
ERR025729	S._sonnei	152	SRST2	3912270	412864	809.28
ERR025729	S._sonnei	152	STRAIN	3912270	280800	12243
ERR025729	S._sonnei	152	STRING	3912270	1069792	107.12
ERR025730	S._sonnei	152	grabb	3586724	290640	337
ERR025730	S._sonnei	152	SRST2	3586724	254328	604.32
ERR025730	S._sonnei	152	STRAIN	3586724	228344	8912
ERR025730	S._sonnei	152	STRING	3586724	1012356	107.53
ERR025731	S._sonnei	152	grabb	4229766	292120	549
ERR025731	S._sonnei	152	SRST2	4229766	383448	782.28
ERR025731	S._sonnei	152	STRAIN	4229766	287736	9082
ERR025731	S._sonnei	152	STRING	4229766	1126020	110.57
ERR025732	S._sonnei	152	grabb	18366554	289636	1215
ERR025732	S._sonnei	152	SRST2	18366554	960744	2690.52
ERR025732	S._sonnei	152	STRAIN	18366554	264152	13415
ERR025732	S._sonnei	152	STRING	18366554	3627820	455.78
ERR025735	S._sonnei	152	grabb	4429546	291048	370
ERR025735	S._sonnei	152	SRST2	4429546	283124	666.44
ERR025735	S._sonnei	152	STRAIN	4429546	291728	12070
ERR025735	S._sonnei	152	STRING	4429546	1162196	114.6
ERR025736	S._sonnei	1502	grabb	4655652	290644	398
ERR025736	S._sonnei	1502	SRST2	4655652	236056	626.03
ERR025736	S._sonnei	1502	STRAIN	4655652	302080	10522
ERR025736	S._sonnei	1502	STRING	4655652	1202060	115.08
ERR025737	S._sonnei	152	grabb	5862788	292104	351
ERR025737	S._sonnei	152	SRST2	5862788	479880	972.85
ERR025737	S._sonnei	152	STRAIN	5862788	300096	11835
ERR025737	S._sonnei	152	STRING	5862788	1417696	150.42
ERR025738	S._sonnei	1502	grabb	6331162	292128	472
ERR025738	S._sonnei	1502	SRST2	6331162	374280	840.9
ERR025738	S._sonnei	1502	STRAIN	6331162	252080	12224
ERR025738	S._sonnei	1502	STRING	6331162	1500400	161.86
ERR025739	S._sonnei	1502	grabb	3762432	292104	683
ERR025739	S._sonnei	1502	SRST2	3762432	234428	548.75
ERR025739	S._sonnei	1502	STRAIN	3762432	249996	9849
ERR025739	S._sonnei	1502	STRING	3762432	1043388	92.78
ERR025741	S._sonnei	1502	grabb	5310356	292108	338
ERR025741	S._sonnei	1502	SRST2	5310356	409744	866.09
ERR025741	S._sonnei	1502	STRAIN	5310356	257508	12172
ERR025741	S._sonnei	1502	STRING	5310356	1320016	161.43
ERR025742	S._sonnei	1502	grabb	5480812	287736	334
ERR025742	S._sonnei	1502	SRST2	5480812	473676	1022.46
ERR025742	S._sonnei	1502	STRAIN	5480812	229872	12007
ERR025742	S._sonnei	1502	STRING	5480812	1350112	141.57
ERR025743	S._sonnei	152	grabb	6160852	287740	502
ERR025743	S._sonnei	152	SRST2	6160852	492352	1005.51
ERR025743	S._sonnei	152	STRAIN	6160852	249984	9861
ERR025743	S._sonnei	152	STRING	6160852	1470232	154.84
ERR025744	S._sonnei	1502	grabb	5591022	289196	565
ERR025744	S._sonnei	1502	SRST2	5591022	287252	770.98
ERR025744	S._sonnei	1502	STRAIN	5591022	287812	9824
ERR025744	S._sonnei	1502	STRING	5591022	1369656	136.59
ERR025746	S._sonnei	152	grabb	8202414	287612	430
ERR025746	S._sonnei	152	SRST2	8202414	954980	1659.15
ERR025746	S._sonnei	152	STRAIN	8202414	253856	12235
ERR025746	S._sonnei	152	STRING	8202414	1830952	212.33
ERR025747	S._sonnei	152	grabb	4830404	291048	269
ERR025747	S._sonnei	152	SRST2	4830404	531712	1025.06
ERR025747	S._sonnei	152	STRAIN	4830404	245976	12258
ERR025747	S._sonnei	152	STRING	4830404	1233212	126.16
ERR025748	S._sonnei	152	grabb	2780046	288408	180
ERR025748	S._sonnei	152	SRST2	2780046	264332	595.57
ERR025748	S._sonnei	152	STRAIN	2780046	253832	8413
ERR025748	S._sonnei	152	STRING	2780046	870424	74.11
ERR025749	S._sonnei	152	grabb	8120602	288408	422
ERR025749	S._sonnei	152	SRST2	8120602	873584	1487.42
ERR025749	S._sonnei	152	STRAIN	8120602	262528	7360
ERR025749	S._sonnei	152	STRING	8120602	1816600	209.51
ERR025750	S._sonnei	152	grabb	6043862	290644	334
ERR025750	S._sonnei	152	SRST2	6043862	674812	1235.85
ERR025750	S._sonnei	152	STRAIN	6043862	286460	12129
ERR025750	S._sonnei	152	STRING	6043862	1449648	158.26
ERR025751	S._sonnei	152	grabb	3992128	292120	230
ERR025751	S._sonnei	152	SRST2	3992128	359708	769.24
ERR025751	S._sonnei	152	STRAIN	3992128	298716	11644
ERR025751	S._sonnei	152	STRING	3992128	1084040	105.77
ERR025752	S._sonnei	1502	grabb	4897006	290644	578
ERR025752	S._sonnei	1502	SRST2	4897006	237580	712.76
ERR025752	S._sonnei	1502	STRAIN	4897006	275948	12061
ERR025752	S._sonnei	1502	STRING	4897006	1243768	119.75
ERR025753	S._sonnei	152	grabb	7179164	290640	465
ERR025753	S._sonnei	152	SRST2	7179164	962548	1627.39
ERR025753	S._sonnei	152	STRAIN	7179164	229696	12764
ERR025753	S._sonnei	152	STRING	7179164	1650280	193.92
ERR025754	S._sonnei	1502	grabb	6408346	289724	355
ERR025754	S._sonnei	1502	SRST2	6408346	613292	1252.77
ERR025754	S._sonnei	1502	STRAIN	6408346	287896	9626
ERR025754	S._sonnei	1502	STRING	6408346	1514056	166.25
ERR025755	S._sonnei	1502	grabb	8085026	291328	421
ERR025755	S._sonnei	1502	SRST2	8085026	811036	1523.05
ERR025755	S._sonnei	1502	STRAIN	8085026	272024	6728
ERR025755	S._sonnei	1502	STRING	8085026	1810272	209.64
ERR025756	S._sonnei	1502	grabb	6407846	290376	332
ERR025756	S._sonnei	1502	SRST2	6407846	595448	1105.1
ERR025756	S._sonnei	1502	STRAIN	6407846	259132	8594
ERR025756	S._sonnei	1502	STRING	6407846	1513796	166.22
ERR025758	S._sonnei	152	grabb	7891460	289724	400
ERR025758	S._sonnei	152	SRST2	7891460	788132	1403.87
ERR025758	S._sonnei	152	STRAIN	7891460	256984	8851
ERR025758	S._sonnei	152	STRING	7891460	1776024	219.98
ERR025759	S._sonnei	152	grabb	6799248	291048	334
ERR025759	S._sonnei	152	SRST2	6799248	389288	897.13
ERR025759	S._sonnei	152	STRAIN	6799248	249588	12083
ERR025759	S._sonnei	152	STRING	6799248	1584616	168.47
ERR025761	S._sonnei	152	grabb	7133296	292104	372
ERR025761	S._sonnei	152	SRST2	7133296	881528	1467.05
ERR025761	S._sonnei	152	STRAIN	7133296	267892	9933
ERR025761	S._sonnei	152	STRING	7133296	1642096	202.8
ERR025762	S._sonnei	152	grabb	5963526	292104	315
ERR025762	S._sonnei	152	SRST2	5963526	628064	1141.25
ERR025762	S._sonnei	152	STRAIN	5963526	308476	12499
ERR025762	S._sonnei	152	STRING	5963526	1435444	156.62
ERR025763	S._sonnei	152	grabb	4594444	289732	270
ERR025763	S._sonnei	152	SRST2	4594444	235564	605.11
ERR025763	S._sonnei	152	STRAIN	4594444	257608	8347
ERR025763	S._sonnei	152	STRING	4594444	1190436	111.33
ERR025764	S._sonnei	152	grabb	6469236	288404	620
ERR025764	S._sonnei	152	SRST2	6469236	235776	634.4
ERR025764	S._sonnei	152	STRAIN	6469236	249708	11362
ERR025764	S._sonnei	152	STRING	6469236	1524884	163.47
ERR025765	S._sonnei	1502	grabb	5554228	292120	301
ERR025765	S._sonnei	1502	SRST2	5554228	655524	1192.89
ERR025765	S._sonnei	1502	STRAIN	5554228	291448	8279
ERR025765	S._sonnei	1502	STRING	5554228	1363052	152.04
ERR025766	S._boydii	243	grabb	5328640	291048	762
ERR025766	S._boydii	243	SRST2	5328640	480616	893.97
ERR025766	S._boydii	243	STRAIN	5328640	253704	2141.87
ERR025766	S._boydii	243	STRING	5328640	1056788	123.5
ERR025767	S._sonnei	152	grabb	8946036	290380	433
ERR025767	S._sonnei	152	SRST2	8946036	809236	1479.41
ERR025767	S._sonnei	152	STRAIN	8946036	249612	8704
ERR025767	S._sonnei	152	STRING	8946036	1962336	229.81
ERR025768	S._sonnei	152	grabb	5012398	290380	253
ERR025768	S._sonnei	152	SRST2	5012398	459960	916.39
ERR025768	S._sonnei	152	STRAIN	5012398	293568	11869
ERR025768	S._sonnei	152	STRING	5012398	1264092	129.56
ERR026003	S._aureus	239	grabb	2790334	285348	288
ERR026003	S._aureus	239	SRST2	2790334	559612	1111.63
ERR026003	S._aureus	239	STRAIN	2790334	248344	12297
ERR026003	S._aureus	239	STRING	2790334	870996	105.62
ERR026007	S._aureus	239	grabb	6692042	284012	530
ERR026007	S._aureus	239	SRST2	6692042	820912	1980.18
ERR026007	S._aureus	239	STRAIN	6692042	235496	8335
ERR026007	S._aureus	239	STRING	6692042	1665084	211.68
ERR026008	S._aureus	239	grabb	6028758	286136	600
ERR026008	S._aureus	239	SRST2	6028758	820660	2060.95
ERR026008	S._aureus	239	STRAIN	6028758	237876	12934
ERR026008	S._aureus	239	STRING	6028758	1530184	218.27
ERR026009	S._aureus	239	grabb	6069732	284024	547
ERR026009	S._aureus	239	SRST2	6069732	820704	2202.26
ERR026009	S._aureus	239	STRAIN	6069732	277168	12088
ERR026009	S._aureus	239	STRING	6069732	1539400	211.27
ERR026010	S._aureus	239	grabb	5306474	284540	447
ERR026010	S._aureus	239	SRST2	5306474	821052	2077.77
ERR026010	S._aureus	239	STRAIN	5306474	281544	9986
ERR026010	S._aureus	239	STRING	5306474	1383652	194.54
ERR026011	S._aureus	239	grabb	1668760	285864	226
ERR026011	S._aureus	239	SRST2	1668760	441952	892.87
ERR026011	S._aureus	239	STRAIN	1668760	300444	9206
ERR026011	S._aureus	239	STRING	1668760	644116	69.91
ERR026012	S._aureus	239	grabb	3427114	284444	315
ERR026012	S._aureus	239	SRST2	3427114	642712	1306.08
ERR026012	S._aureus	239	STRAIN	3427114	252132	7034
ERR026012	S._aureus	239	STRING	3427114	999068	120.6
ERR026649	S._aureus	239	grabb	10136800	286136	824
ERR026649	S._aureus	239	SRST2	10136800	817296	3800
ERR026649	S._aureus	239	STRAIN	10136800	277088	13705
ERR026649	S._aureus	239	STRING	10136800	2366496	406.04
ERR026650	S._aureus	239	grabb	2605354	284444	269
ERR026650	S._aureus	239	SRST2	2605354	466600	1117.7
ERR026650	S._aureus	239	STRAIN	2605354	236332	12050
ERR026650	S._aureus	239	STRING	2605354	834028	91.13
ERR026651	S._aureus	239	grabb	5009626	283648	422
ERR026651	S._aureus	239	SRST2	5009626	816908	1978.24
ERR026651	S._aureus	239	STRAIN	5009626	251992	12933
ERR026651	S._aureus	239	STRING	5009626	1324332	174.83
ERR026652	S._aureus	239	grabb	6432546	284020	513
ERR026652	S._aureus	239	SRST2	6432546	817388	2349.72
ERR026652	S._aureus	239	STRAIN	6432546	299496	12946
ERR026652	S._aureus	239	STRING	6432546	1612388	219.6
ERR026653	S._aureus	239	grabb	8408542	286132	695
ERR026653	S._aureus	239	SRST2	8408542	817140	3248.81
ERR026653	S._aureus	239	STRAIN	8408542	276416	11532
ERR026653	S._aureus	239	STRING	8408542	2014384	298.08
ERR026655	S._aureus	239	grabb	4594858	282464	457
ERR026655	S._aureus	239	SRST2	4594858	817524	1683.77
ERR026655	S._aureus	239	STRAIN	4594858	283992	6669
ERR026655	S._aureus	239	STRING	4594858	1236144	159.95
ERR026656	S._aureus	239	grabb	3118488	286132	303
ERR026656	S._aureus	239	SRST2	3118488	758196	1495.95
ERR026656	S._aureus	239	STRAIN	3118488	265972	4665
ERR026656	S._aureus	239	STRING	3118488	936800	121.07
ERR026658	S._aureus	239	grabb	5434476	285864	445
ERR026658	S._aureus	239	SRST2	5434476	817492	2243.52
ERR026658	S._aureus	239	STRAIN	5434476	237996	12666
ERR026658	S._aureus	239	STRING	5434476	1409796	193.88
ERR026662	S._aureus	239	grabb	4171868	284556	357
ERR026662	S._aureus	239	SRST2	4171868	748244	1499.76
ERR026662	S._aureus	239	STRAIN	4171868	303476	9224
ERR026662	S._aureus	239	STRING	4171868	1152416	140.36
ERR026663	S._aureus	239	grabb	4509058	285340	412
ERR026663	S._aureus	239	SRST2	4509058	651076	1534.93
ERR026663	S._aureus	239	STRAIN	4509058	246052	5624
ERR026663	S._aureus	239	STRING	4509058	1221052	147.55
ERR026664	S._aureus	239	grabb	3842734	284540	401
ERR026664	S._aureus	239	SRST2	3842734	693524	1459.94
ERR026664	S._aureus	239	STRAIN	3842734	245576	11961
ERR026664	S._aureus	239	STRING	3842734	1083796	173.21
ERR026665	S._aureus	239	grabb	2546938	286136	315
ERR026665	S._aureus	239	SRST2	2546938	516484	1082.04
ERR026665	S._aureus	239	STRAIN	2546938	285152	5262
ERR026665	S._aureus	239	STRING	2546938	820336	92.85
ERR026666	S._aureus	239	grabb	3571530	284552	386
ERR026666	S._aureus	239	SRST2	3571530	664840	1388.04
ERR026666	S._aureus	239	STRAIN	3571530	258204	12434
ERR026666	S._aureus	239	STRING	3571530	1029660	124.99
ERR026667	S._aureus	239	grabb	3243226	284556	335
ERR026667	S._aureus	239	SRST2	3243226	591388	1254.89
ERR026667	S._aureus	239	STRAIN	3243226	276092	10808
ERR026667	S._aureus	239	STRING	3243226	961616	115.76
ERR026668	S._aureus	239	grabb	2794258	282956	274
ERR026668	S._aureus	239	SRST2	2794258	689800	1364.22
ERR026668	S._aureus	239	STRAIN	2794258	245276	12155
ERR026668	S._aureus	239	STRING	2794258	872036	109.14
ERR026669	S._aureus	239	grabb	5077932	285864	414
ERR026669	S._aureus	239	SRST2	5077932	804980	1968.46
ERR026669	S._aureus	239	STRAIN	5077932	224248	6061
ERR026669	S._aureus	239	STRING	5077932	1338232	181.09
ERR026674	S._aureus	239	grabb	7313312	285344	671
ERR026674	S._aureus	239	SRST2	7313312	817332	1938.64
ERR026674	S._aureus	239	STRAIN	7313312	266832	12834
ERR026674	S._aureus	239	STRING	7313312	1792608	231.29
ERR026675	S._aureus	239	grabb	6834962	284548	601
ERR026675	S._aureus	239	SRST2	6834962	817148	2505.38
ERR026675	S._aureus	239	STRAIN	6834962	234304	12813
ERR026675	S._aureus	239	STRING	6834962	1695968	230.01
ERR026676	S._aureus	239	grabb	5984232	284020	493
ERR026676	S._aureus	239	SRST2	5984232	807040	2232.32
ERR026676	S._aureus	239	STRAIN	5984232	306480	12478
ERR026676	S._aureus	239	STRING	5984232	1522536	207.47
ERR026677	S._aureus	239	grabb	8246178	285868	664
ERR026677	S._aureus	239	SRST2	8246178	816380	2641.51
ERR026677	S._aureus	239	STRAIN	8246178	260036	10191
ERR026677	S._aureus	239	STRING	8246178	1980900	265.55
ERR026678	S._aureus	239	grabb	6442692	284440	535
ERR026678	S._aureus	239	SRST2	6442692	816428	1836.97
ERR026678	S._aureus	239	STRAIN	6442692	292396	11326
ERR026678	S._aureus	239	STRING	6442692	1614452	201.9
ERR026679	S._aureus	239	grabb	5273342	284556	526
ERR026679	S._aureus	239	SRST2	5273342	817664	1765.35
ERR026679	S._aureus	239	STRAIN	5273342	302024	6921
ERR026679	S._aureus	239	STRING	5273342	1377048	208.12
ERR026680	S._aureus	239	grabb	8244294	285864	637
ERR026680	S._aureus	239	SRST2	8244294	816908	2764.54
ERR026680	S._aureus	239	STRAIN	8244294	275852	10494
ERR026680	S._aureus	239	STRING	8244294	1981072	269.99
ERR026683	S._aureus	239	grabb	5782978	283752	471
ERR026683	S._aureus	239	SRST2	5782978	817196	1950.6
ERR026683	S._aureus	239	STRAIN	5782978	223996	11558
ERR026683	S._aureus	239	STRING	5782978	1480292	187.86
ERR026684	S._aureus	239	grabb	5111870	285340	440
ERR026684	S._aureus	239	SRST2	5111870	803120	1882.61
ERR026684	S._aureus	239	STRAIN	5111870	236564	9308
ERR026684	S._aureus	239	STRING	5111870	1345100	173.74
ERR026687	S._aureus	239	grabb	7471386	283608	687
ERR026687	S._aureus	239	SRST2	7471386	817376	2411.35
ERR026687	S._aureus	239	STRAIN	7471386	246080	8829
ERR026687	S._aureus	239	STRING	7471386	1824812	277.77
ERR026688	S._aureus	239	grabb	7554966	284448	598
ERR026688	S._aureus	239	SRST2	7554966	817308	2463.76
ERR026688	S._aureus	239	STRAIN	7554966	241172	10414
ERR026688	S._aureus	239	STRING	7554966	1841708	252.34
ERR026690	S._aureus	239	grabb	9209704	284544	698
ERR026690	S._aureus	239	SRST2	9209704	816472	2938.19
ERR026690	S._aureus	239	STRAIN	9209704	276308	12929
ERR026690	S._aureus	239	STRING	9209704	2176284	300.64
ERR026691	S._aureus	239	grabb	6531280	285340	613
ERR026691	S._aureus	239	SRST2	6531280	800020	1902.4
ERR026691	S._aureus	239	STRAIN	6531280	275456	12527
ERR026691	S._aureus	239	STRING	6531280	1633108	206.53
ERR026692	S._aureus	239	grabb	4831136	283752	401
ERR026692	S._aureus	239	SRST2	4831136	629080	1343.68
ERR026692	S._aureus	239	STRAIN	4831136	245736	12163
ERR026692	S._aureus	239	STRING	4831136	1286864	185.8
ERR026694	S._aureus	239	grabb	3843048	285860	388
ERR026694	S._aureus	239	SRST2	3843048	619448	1369.61
ERR026694	S._aureus	239	STRAIN	3843048	243936	12431
ERR026694	S._aureus	239	STRING	3843048	1083288	130.87
ERR026695	S._aureus	239	grabb	3910022	286140	347
ERR026695	S._aureus	239	SRST2	3910022	759296	1643.33
ERR026695	S._aureus	239	STRAIN	3910022	287744	11568
ERR026695	S._aureus	239	STRING	3910022	1097016	139.03
ERR026697	S._aureus	239	grabb	2788074	285344	273
ERR026697	S._aureus	239	SRST2	2788074	386220	889.83
ERR026697	S._aureus	239	STRAIN	2788074	245608	8529
ERR026697	S._aureus	239	STRING	2788074	869692	103.88
ERR026701	S._aureus	239	grabb	6127854	284016	580
ERR026701	S._aureus	239	SRST2	6127854	805192	2036.25
ERR026701	S._aureus	239	STRAIN	6127854	245568	10093
ERR026701	S._aureus	239	STRING	6127854	1551576	203.39
ERR026703	S._aureus	239	grabb	5796548	285344	471
ERR026703	S._aureus	239	SRST2	5796548	805540	2103.68
ERR026703	S._aureus	239	STRAIN	5796548	301432	12808
ERR026703	S._aureus	239	STRING	5796548	1483184	199.81
ERR026705	S._aureus	239	grabb	5931668	286132	474
ERR026705	S._aureus	239	SRST2	5931668	818012	2351.12
ERR026705	S._aureus	239	STRAIN	5931668	262004	13432
ERR026705	S._aureus	239	STRING	5931668	1510388	215.4
ERR026706	S._aureus	239	grabb	5053340	283008	418
ERR026706	S._aureus	239	SRST2	5053340	817424	1764.54
ERR026706	S._aureus	239	STRAIN	5053340	267996	12407
ERR026706	S._aureus	239	STRING	5053340	1332444	179.48
ERR026707	S._aureus	239	grabb	4187010	284024	358
ERR026707	S._aureus	239	SRST2	4187010	817084	1963.77
ERR026707	S._aureus	239	STRAIN	4187010	242356	8684
ERR026707	S._aureus	239	STRING	4187010	1153252	156.32
ERR026708	S._aureus	239	grabb	5477896	285864	584
ERR026708	S._aureus	239	SRST2	5477896	805044	2126.05
ERR026708	S._aureus	239	STRAIN	5477896	305100	12062
ERR026708	S._aureus	239	STRING	5477896	1418248	190.46
ERR026709	S._aureus	239	grabb	4901770	285344	416
ERR026709	S._aureus	239	SRST2	4901770	816644	1779.92
ERR026709	S._aureus	239	STRAIN	4901770	289612	11414
ERR026709	S._aureus	239	STRING	4901770	1301300	168.3
ERR026710	S._aureus	239	grabb	4740916	286136	394
ERR026710	S._aureus	239	SRST2	4740916	806024	1656.71
ERR026710	S._aureus	239	STRAIN	4740916	298636	12178
ERR026710	S._aureus	239	STRING	4740916	1268652	161.7
ERR064898	S._aureus	239	grabb	3827874	284544	291
ERR064898	S._aureus	239	SRST2	3827874	765924	1524.93
ERR064898	S._aureus	239	STRAIN	3827874	251292	12244
ERR064898	S._aureus	239	STRING	3827874	1084220	132.29
ERR064899	S._aureus	239	grabb	4110590	284540	305
ERR064899	S._aureus	239	SRST2	4110590	817184	1603.3
ERR064899	S._aureus	239	STRAIN	4110590	253604	9348
ERR064899	S._aureus	239	STRING	4110590	1141784	138.13
ERR064900	S._aureus	239	grabb	3644478	283012	325
ERR064900	S._aureus	239	SRST2	3644478	757812	1545.93
ERR064900	S._aureus	239	STRAIN	3644478	261500	9414
ERR064900	S._aureus	239	STRING	3644478	1046740	126.54
ERR064901	S._aureus	239	grabb	3873754	285344	533
ERR064901	S._aureus	239	SRST2	3873754	741200	1550.37
ERR064901	S._aureus	239	STRAIN	3873754	288052	11179
ERR064901	S._aureus	239	STRING	3873754	1093464	132.16
ERR064902	S._aureus	239	grabb	3566602	284556	318
ERR064902	S._aureus	239	SRST2	3566602	698056	1383.99
ERR064902	S._aureus	239	STRAIN	3566602	245108	12423
ERR064902	S._aureus	239	STRING	3566602	1030632	133.88
ERR064903	S._aureus	239	grabb	4022694	283648	300
ERR064903	S._aureus	239	SRST2	4022694	778392	1530.77
ERR064903	S._aureus	239	STRAIN	4022694	245860	10127
ERR064903	S._aureus	239	STRING	4022694	1123828	136.4
ERR064904	S._aureus	239	grabb	4022154	285344	299
ERR064904	S._aureus	239	SRST2	4022154	789008	1595.89
ERR064904	S._aureus	239	STRAIN	4022154	253260	11735
ERR064904	S._aureus	239	STRING	4022154	1123812	165.59
ERR064906	S._aureus	239	grabb	4069186	285864	313
ERR064906	S._aureus	239	SRST2	4069186	750644	1461.34
ERR064906	S._aureus	239	STRAIN	4069186	282752	11943
ERR064906	S._aureus	239	STRING	4069186	1133320	135.95
ERR064907	S._aureus	239	grabb	3808770	286136	314
ERR064907	S._aureus	239	SRST2	3808770	764860	1590.63
ERR064907	S._aureus	239	STRAIN	3808770	277204	9363
ERR064907	S._aureus	239	STRING	3808770	1086096	130.9
ERR064908	S._aureus	239	grabb	4291024	284024	457
ERR064908	S._aureus	239	SRST2	4291024	656664	1416.05
ERR064908	S._aureus	239	STRAIN	4291024	247668	5747
ERR064908	S._aureus	239	STRING	4291024	1185628	148.19
ERR064909	S._aureus	239	grabb	4620306	284552	360
ERR064909	S._aureus	239	SRST2	4620306	821500	1671.31
ERR064909	S._aureus	239	STRAIN	4620306	296812	7083
ERR064909	S._aureus	239	STRING	4620306	1253460	206.14
ERR064910	S._aureus	239	grabb	4120124	285344	345
ERR064910	S._aureus	239	SRST2	4120124	319560	832.9
ERR064910	S._aureus	239	STRAIN	4120124	245516	11538
ERR064910	S._aureus	239	STRING	4120124	1150276	115.79
ERR064911	S._aureus	1225	grabb	3591400	285344	306
ERR064911	S._aureus	1225	SRST2	3591400	710252	1432.37
ERR064911	S._aureus	1225	STRAIN	3591400	252196	9006
ERR064911	S._aureus	1225	STRING	3591400	1041208	121.91
ERR064912	S._aureus	239	grabb	3259786	285340	269
ERR064912	S._aureus	239	SRST2	3259786	621324	1259.51
ERR064912	S._aureus	239	STRAIN	3259786	273324	10447
ERR064912	S._aureus	239	STRING	3259786	972824	141.52
ERR064914	S._aureus	239	grabb	3606186	285864	291
ERR064914	S._aureus	239	SRST2	3606186	699608	1387.78
ERR064914	S._aureus	239	STRAIN	3606186	292764	11823
ERR064914	S._aureus	239	STRING	3606186	1044124	128.21
ERR064915	S._aureus	239	grabb	3842414	282484	302
ERR064915	S._aureus	239	SRST2	3842414	742812	1463.01
ERR064915	S._aureus	239	STRAIN	3842414	253108	12205
ERR064915	S._aureus	239	STRING	3842414	1092956	129.71
ERR064916	S._aureus	239	grabb	3691126	283232	439
ERR064916	S._aureus	239	SRST2	3691126	722004	1410.95
ERR064916	S._aureus	239	STRAIN	3691126	288100	12203
ERR064916	S._aureus	239	STRING	3691126	1061812	125.08
ERR064917	S._aureus	239	grabb	3815904	283748	315
ERR064917	S._aureus	239	SRST2	3815904	735088	1414.31
ERR064917	S._aureus	239	STRAIN	3815904	224728	9979
ERR064917	S._aureus	239	STRING	3815904	1087396	129.02
ERR064918	S._aureus	239	grabb	3471108	286136	276
ERR064918	S._aureus	239	SRST2	3471108	679488	1324.76
ERR064918	S._aureus	239	STRAIN	3471108	242976	9001
ERR064918	S._aureus	239	STRING	3471108	1016392	116.07
ERR064919	S._aureus	239	grabb	3860656	285860	311
ERR064919	S._aureus	239	SRST2	3860656	720648	1502.98
ERR064919	S._aureus	239	STRAIN	3860656	257196	11890
ERR064919	S._aureus	239	STRING	3860656	1096640	131.07
ERR064920	S._aureus	239	grabb	4208396	286136	311
ERR064920	S._aureus	239	SRST2	4208396	805000	1672.18
ERR064920	S._aureus	239	STRAIN	4208396	245352	12136
ERR064920	S._aureus	239	STRING	4208396	1168468	145.19
ERR064921	S._aureus	239	grabb	4719654	283228	342
ERR064921	S._aureus	239	SRST2	4719654	822380	1760.99
ERR064921	S._aureus	239	STRAIN	4719654	225528	12775
ERR064921	S._aureus	239	STRING	4719654	1275596	158.74
ERR064922	S._aureus	239	grabb	3623666	285344	367
ERR064922	S._aureus	239	SRST2	3623666	744620	1483.28
ERR064922	S._aureus	239	STRAIN	3623666	268508	8331
ERR064922	S._aureus	239	STRING	3623666	1047800	126.39
ERR064923	S._aureus	239	grabb	3854018	284548	486
ERR064923	S._aureus	239	SRST2	3854018	759984	1597.99
ERR064923	S._aureus	239	STRAIN	3854018	280040	12233
ERR064923	S._aureus	239	STRING	3854018	1095328	129.4
ERR064924	S._aureus	239	grabb	3150044	284548	438
ERR064924	S._aureus	239	SRST2	3150044	615964	1331.08
ERR064924	S._aureus	239	STRAIN	3150044	297304	12233
ERR064924	S._aureus	239	STRING	3150044	950128	106.54
ERR064925	S._aureus	239	grabb	3961752	284552	308
ERR064925	S._aureus	239	SRST2	3961752	656808	1337.59
ERR064925	S._aureus	239	STRAIN	3961752	265196	11526
ERR064925	S._aureus	239	STRING	3961752	1116056	130.33
ERR064926	S._aureus	239	grabb	3831576	285864	317
ERR064926	S._aureus	239	SRST2	3831576	760912	1652.38
ERR064926	S._aureus	239	STRAIN	3831576	245620	8478
ERR064926	S._aureus	239	STRING	3831576	1090852	163.76
ERR064927	S._aureus	239	grabb	3784612	283224	292
ERR064927	S._aureus	239	SRST2	3784612	759176	1500.35
ERR064927	S._aureus	239	STRAIN	3784612	252940	8590
ERR064927	S._aureus	239	STRING	3784612	1079556	130.5
ERR064928	S._aureus	239	grabb	3530322	284436	313
ERR064928	S._aureus	239	SRST2	3530322	753480	1547.29
ERR064928	S._aureus	239	STRAIN	3530322	246724	6650
ERR064928	S._aureus	239	STRING	3530322	1028604	155.05
ERR064929	S._aureus	239	grabb	3697542	285340	525
ERR064929	S._aureus	239	SRST2	3697542	783740	1492.31
ERR064929	S._aureus	239	STRAIN	3697542	304644	11961
ERR064929	S._aureus	239	STRING	3697542	1062596	129.04
ERR064930	S._aureus	239	grabb	3657232	285344	299
ERR064930	S._aureus	239	SRST2	3657232	710828	1395.29
ERR064930	S._aureus	239	STRAIN	3657232	306196	9903
ERR064930	S._aureus	239	STRING	3657232	1054776	127.69
ERR064931	S._aureus	239	grabb	3356886	286136	286
ERR064931	S._aureus	239	SRST2	3356886	695280	1417.55
ERR064931	S._aureus	239	STRAIN	3356886	245604	12455
ERR064931	S._aureus	239	STRING	3356886	992908	114.95
ERR064932	S._aureus	239	grabb	3970840	286140	300
ERR064932	S._aureus	239	SRST2	3970840	821796	1740.08
ERR064932	S._aureus	239	STRAIN	3970840	268024	12309
ERR064932	S._aureus	239	STRING	3970840	1119360	152.84
ERR064933	S._aureus	239	grabb	3723334	285344	291
ERR064933	S._aureus	239	SRST2	3723334	758900	1473.62
ERR064933	S._aureus	239	STRAIN	3723334	295136	11474
ERR064933	S._aureus	239	STRING	3723334	1068396	128.95
ERR064934	S._aureus	239	grabb	3563172	286136	287
ERR064934	S._aureus	239	SRST2	3563172	778880	1537.44
ERR064934	S._aureus	239	STRAIN	3563172	245352	9434
ERR064934	S._aureus	239	STRING	3563172	1035388	214.17
ERR064935	S._aureus	239	grabb	3562364	284552	279
ERR064935	S._aureus	239	SRST2	3562364	779244	1504.13
ERR064935	S._aureus	239	STRAIN	3562364	253068	8833
ERR064935	S._aureus	239	STRING	3562364	1035188	124.21
ERR064937	S._aureus	239	grabb	3610066	284552	477
ERR064937	S._aureus	239	SRST2	3610066	706980	1407.17
ERR064937	S._aureus	239	STRAIN	3610066	244972	7546
ERR064937	S._aureus	239	STRING	3610066	1045168	121.47
ERR064938	S._aureus	239	grabb	3205958	285348	280
ERR064938	S._aureus	239	SRST2	3205958	595980	1217.99
ERR064938	S._aureus	239	STRAIN	3205958	309632	12549
ERR064938	S._aureus	239	STRING	3205958	961724	109.56
ERR064939	S._aureus	239	grabb	3650110	284544	296
ERR064939	S._aureus	239	SRST2	3650110	694328	1389.44
ERR064939	S._aureus	239	STRAIN	3650110	274776	12019
ERR064939	S._aureus	239	STRING	3650110	1053356	124
ERR064940	S._aureus	239	grabb	3967968	285864	304
ERR064940	S._aureus	239	SRST2	3967968	744064	1476.06
ERR064940	S._aureus	239	STRAIN	3967968	268392	12302
ERR064940	S._aureus	239	STRING	3967968	1118828	133.15
ERR064941	S._aureus	239	grabb	3309136	285864	264
ERR064941	S._aureus	239	SRST2	3309136	600780	1258.86
ERR064941	S._aureus	239	STRAIN	3309136	245572	11489
ERR064941	S._aureus	239	STRING	3309136	982864	110.46
ERR064942	S._aureus	239	grabb	3278718	286136	263
ERR064942	S._aureus	239	SRST2	3278718	635596	1254.17
ERR064942	S._aureus	239	STRAIN	3278718	284592	12254
ERR064942	S._aureus	239	STRING	3278718	976788	111.79
ERR064943	S._aureus	239	grabb	4099776	286136	306
ERR064943	S._aureus	239	SRST2	4099776	819504	1621.56
ERR064943	S._aureus	239	STRAIN	4099776	264680	12108
ERR064943	S._aureus	239	STRING	4099776	1146004	137.81
ERR064944	S._aureus	239	grabb	3006468	284024	362
ERR064944	S._aureus	239	SRST2	3006468	571640	1252.35
ERR064944	S._aureus	239	STRAIN	3006468	247820	10743
ERR064944	S._aureus	239	STRING	3006468	920608	104.55
ERR064945	S._aureus	239	grabb	3878354	284016	421
ERR064945	S._aureus	239	SRST2	3878354	768756	1506.98
ERR064945	S._aureus	239	STRAIN	3878354	259616	8957
ERR064945	S._aureus	239	STRING	3878354	1100348	163.35
ERR064946	S._aureus	239	grabb	4037748	283232	297
ERR064946	S._aureus	239	SRST2	4037748	782620	1564.18
ERR064946	S._aureus	239	STRAIN	4037748	278888	12564
ERR064946	S._aureus	239	STRING	4037748	1132848	136.62
ERR064947	S._aureus	239	grabb	3527328	286140	257
ERR064947	S._aureus	239	SRST2	3527328	688496	1372.08
ERR064947	S._aureus	239	STRAIN	3527328	243876	11735
ERR064947	S._aureus	239	STRING	3527328	1028008	119.31
ERR064948	S._aureus	239	grabb	2794742	285340	218
ERR064948	S._aureus	239	SRST2	2794742	531076	1074.93
ERR064948	S._aureus	239	STRAIN	2794742	245588	8944
ERR064948	S._aureus	239	STRING	2794742	876788	125.63
ERR064949	S._aureus	239	grabb	4034098	283232	288
ERR064949	S._aureus	239	SRST2	4034098	800088	1646.72
ERR064949	S._aureus	239	STRAIN	4034098	225256	7010
ERR064949	S._aureus	239	STRING	4034098	1132560	139.09
ERR064950	S._aureus	239	grabb	3727400	286140	276
ERR064950	S._aureus	239	SRST2	3727400	675924	1447.25
ERR064950	S._aureus	239	STRAIN	3727400	303808	12032
ERR064950	S._aureus	239	STRING	3727400	1069192	125.18
ERR064951	S._aureus	239	grabb	3896386	283648	277
ERR064951	S._aureus	239	SRST2	3896386	761140	1502.84
ERR064951	S._aureus	239	STRAIN	3896386	276412	12024
ERR064951	S._aureus	239	STRING	3896386	1103516	131.43
ERR064953	S._aureus	239	grabb	3596572	284024	295
ERR064953	S._aureus	239	SRST2	3596572	676896	1342.89
ERR064953	S._aureus	239	STRAIN	3596572	254240	11898
ERR064953	S._aureus	239	STRING	3596572	1042268	119.9
ERR064954	S._aureus	239	grabb	3539544	285864	405
ERR064954	S._aureus	239	SRST2	3539544	646908	1316.7
ERR064954	S._aureus	239	STRAIN	3539544	245700	11824
ERR064954	S._aureus	239	STRING	3539544	1030396	118.4
ERR064955	S._aureus	239	grabb	4503722	286132	303
ERR064955	S._aureus	239	SRST2	4503722	822756	1781.23
ERR064955	S._aureus	239	STRAIN	4503722	259764	13157
ERR064955	S._aureus	239	STRING	4503722	1229448	198.13
ERR064956	S._aureus	239	grabb	3635586	285348	257
ERR064956	S._aureus	239	SRST2	3635586	630400	1235.08
ERR064956	S._aureus	239	STRAIN	3635586	288728	9403
ERR064956	S._aureus	239	STRING	3635586	1050304	118.47
ERR064958	S._aureus	239	grabb	3430290	286132	248
ERR064958	S._aureus	239	SRST2	3430290	669688	1333.35
ERR064958	S._aureus	239	STRAIN	3430290	280120	11580
ERR064958	S._aureus	239	STRING	3430290	1007960	148.84
ERR064959	S._aureus	239	grabb	3369218	284552	228
ERR064959	S._aureus	239	SRST2	3369218	623876	1230.09
ERR064959	S._aureus	239	STRAIN	3369218	275024	12311
ERR064959	S._aureus	239	STRING	3369218	995268	113.59
NC-007384	S._sonnei	152	grabb	12063000	292108	1420
NC-007384	S._sonnei	152	SRST2	12063000	688224	7124
NC-007384	S._sonnei	152	STRAIN	12063000	254272	3921
NC-007384	S._sonnei	152	STRING	12063000	2954992	407.5
SRR980548	E._faecium	202	grabb	37119386	274908	3077
SRR980548	E._faecium	202	SRST2	37119386	691312	5876
SRR980548	E._faecium	202	STRAIN	37119386	282780	11493
[truncated: 161 more rows]
